# Supplementary material for: Intracellular and Extracellular Metabolites from the Cyanobacterium Chlorogloeopsis fritschii, PCC 6912, During 48 Hours of UV-B Exposure
Source: Metabolites. 2019 Apr 16;9(4):74. doi: 10.3390/metabo9040074 (PMC6523833; doi:10.3390/metabo9040074)
Supplement: Supplementary file 1 [file metabolites-09-00074-s001.zip]

Archive with 2 entries (2 files):
- Supplementary material S1_Figures.pdf
- Supplementary material S2_Tables.xlsx
