# Supplementary material for: Intracellular and Extracellular Metabolites from the Cyanobacterium Chlorogloeopsis fritschii, PCC 6912, During 48 Hours of UV-B Exposure
Source: Metabolites. 2019 Apr 16;9(4):74. doi: 10.3390/metabo9040074 (PMC6523833; doi:10.3390/metabo9040074)
Supplement: Supplementary file 1 [file metabolites-09-00074-s001.zip › Supplementary material S2_Tables.xlsx]

## Sheet: Table S1. Intracellular, UV-B
Table S1: Intracellular compounds detected during UV-B exposure using GC-MS including; Retention time (RT), name, class, model (m/z), normalised mean abundance (n=3 or n=2) ± standard error (SE). T-test and ANOVA results showing statistical significant compounds, * =0.05≥ p ≥0.01, ** = 0.01≥ p ≥0.001, *** = p ≤0.001, BF =significant after Bonferroni correction.
						Control (0 h)		2 h UV-B		6 h UV-B		12 h UV-B		24 h UV-B		48 h UV-B		Abunance during UV-B exposure						T-test p-value; Control (0 h) vs UV-B exposure										ANOVA
RT (min)	NIST/GOLM name	Name	Level	Class	Model	Mean	± SE	Mean	± SE	Mean	± SE	Mean	± SE	Mean	± SE	Mean	± SE	0 h	2 h	6 h	12 h	24 h	48 h	0 vs. 2 h UV-B		0 vs. 6 h UV-B		0 vs. 12 h UV-B		0 vs. 24 h UV-B		0 vs. 48 h UV-B		p-value (≤0.05)
5.8227	? M000000_A098003-101-xxx_NA_973,23_PRED_VAR5_ALK_Boric-acid_3TMS	Boric acid 3TMS	2	Acid	221 m/z	0.0412573	0.00721335	0.0587498	0.0249103	0.0605391	0.0155019	0.0286758	0.00250147	0.0422096	0.0175677	0.0172297	0.000635975	16.5917	23.6264	24.346	11.5321	16.9747	6.92899									0.0294304	*
6.8417	>Propanoic acid, 2-[(trimethylsilyl)oxy]-, trimethylsilyl ester	Lactic acid TMS	2	Acid	73 m/z	0.0107972	0.00146216	0.00588056	0.00152031	0.00979497	0.00162509	0.00448678	0.00079294	0.00621888	0.00112282	0.00542168	0.000801527	25.3455	13.8041	22.9928	10.5323	14.5983	12.7269					0.0192049	*			0.0321632	*	0.0018274	**
7.0051	>Ethanedioic acid, bis(trimethylsilyl) ester	Oxalic acid 2TMS	2	Acid	73 m/z	0.000198532	1.80338e-05	3.29523e-06	2.03969e-07	4.60474e-06	1.38732e-06	3.6431e-06	5.49782e-07	3.99778e-06	3.87569e-07	2.90598e-06	2.4807e-07	91.4983	1.51869	2.12221	1.67901	1.84248	1.33929	0.000707985	***	0.000740933	***	0.000714278	***	0.000716659	***	0.000704006	***	0.033491	*
7.0805	>Butanoic acid, 2-oxo-, methyl ester	2-Ketobutyric acid, methyl ester	2	Acid	57 m/z	0.000979754	0.000251238	0.000732917	0.000226618	0.000698828	0.000153638	0.000553235	7.71937e-05	3.99778e-06	3.87569e-07	2.90598e-06	2.4807e-07	32.9702	24.6637	23.5166	18.6172	0.134531	0.0977905							0.017784	*	0.0177186	*
8.1125	>Butanoic acid, 3-[(trimethylsilyl)oxy]-, trimethylsilyl ester	3-Hydroxybutyric acid 2TMS	2	Acid	147 m/z	0.00839928	0.00248865	0.00418043	0.000607115	4.60474e-06	1.38732e-06	3.6431e-06	5.49782e-07	3.99778e-06	3.87569e-07	2.90598e-06	2.4807e-07	66.6882	33.1915	0.0365605	0.0289253	0.0317414	0.0230727			0.0201801	*	0.0201738	*	0.0201761	*	0.0201691	*	0.029414	*
9.6956	M000075_A129001-101-xxx_NA_1262,42_TRUE_VAR5_ALK_Phosphoric acid (3TMS)	Phosphoric acid	2	Acid	147 m/z	0.12108	0.0190073	0.0538366	0.00696494	4.60474e-06	1.38732e-06	3.6431e-06	5.49782e-07	3.99778e-06	3.87569e-07	2.90598e-06	2.4807e-07	69.2156	30.7757	0.00263231	0.00208259	0.00228534	0.00166121			0.00311473	**	0.00311464	**	0.00311467	**	0.00311457	**	0.0071999	**
10.6004	>Propanedioic acid, ethyl-, bis(trimethylsilyl) ester	Ethylmalonic acid 2TMS	2	Acid	147 m/z	0.000322696	2.27388e-05	0.000246468	4.82167e-05	0.000277178	2.22854e-07	3.6431e-06	5.49782e-07	3.99778e-06	3.87569e-07	2.90598e-06	2.4807e-07	37.659	28.7632	32.347	0.425155	0.466546	0.339131					0.000328107	***	0.000328765	***	0.000325182	***
10.8144	? M000000_A136012-101-xxx_NA_1359,08_PRED_VAR5_ALK_O-Toluic-acid_1TMS	O-Toluic acid TMS	2	Acid	119 m/z	0.0152413	0.000615936	0.00981037	0.0016997	0.0128097	0.000413027	0.0131706	0.000477995	0.0120149	0.00301802	0.00802261	0.00102686	21.4456	13.8039	18.0242	18.532	16.9058	11.2884	0.039782	*	0.0305335	*					0.00381561	**	0.030467	*
12.3357	>4-Butylbenzoic acid, tridec-2-ynyl ester	Tridec-2-ynyl 4-butylbenzoate	2	Acid	161 m/z (71)	2.96321e-06	4.51283e-07	3.29523e-06	2.03969e-07	0.000157212	2.74226e-05	0.000132983	7.35499e-05	3.99778e-06	3.87569e-07	2.90598e-06	2.4807e-07	0.976806	1.08626	51.824	43.8371	1.31785	0.957942			0.00491504	**							0.010869	*
12.8809	? M000037_A153002-101-xxx_NA_1521,72_TRUE_VAR5_ALK_Pyroglutamic acid (2TMS)	Pyroglutamic acid 2TMS	2	Acid	156 m/z (57)	0.0463489	0.000480355	0.0236885	0.0048294	0.0209352	0.00184081	0.0167195	0.00156036	0.0168685	0.00416439	0.0192284	0.00213138	32.2339	16.4745	14.5597	11.6278	11.7314	13.3727	0.00952445	**	0.000181586	***	5.42083e-05	***	0.00215437	**	0.000242149	***	0.00031761	***
14.104	??? M000036_A163001-101-xxx_NA_1614,59_TRUE_VAR5_ALK_Glutamic acid (3TMS)	Glutamic acid 3TMS	2	Acid	73 m/z	0.0145361	0.00340846	0.00850446	0.00190985	0.0082821	0.00235896	0.0045717	0.000680504	0.00609338	0.00124755	0.0111486	0.00354478	27.3562	16.005	15.5865	8.60372	11.4675	20.9811					0.0456133	*
17.2078	>2-Hexenedioic acid, bis(trimethylsilyl) ester, (E)-	2-Hexenedioic acid, TMS	2	Acid	73 m/z	0.00234473	0.00119443	3.29523e-06	2.03969e-07	4.60474e-06	1.38732e-06	3.6431e-06	5.49782e-07	3.99778e-06	3.87569e-07	2.90598e-06	2.4807e-07	99.2194	0.139441	0.194854	0.154161	0.16917	0.122969											4.8741e-09	*** (BF)
22.2334	>2-Methylheptanoic acid	2-Methylheptanoic acid	2	Acid	TIC	0.000387067	3.98846e-05	0.000353748	4.93702e-06	4.60474e-06	1.38732e-06	3.6431e-06	5.49782e-07	3.99778e-06	3.87569e-07	2.90598e-06	2.4807e-07	51.2016	46.7941	0.609119	0.481913	0.52883	0.384406			0.000662491	***	0.000654809	***	0.000657032	***	0.000649781	***	0.02981	*
22.6196	>Propanoic acid, 2-oxo-, trimethylsilyl ester	Pyruvic acid TMS	2	Acid	73 m/z	0.00301283	0.000140327	0.00206973	0.000291029	0.00244333	0.00028271	0.00228008	0.000134841	3.99778e-06	3.87569e-07	2.90598e-06	2.4807e-07	30.7028	21.092	24.8992	23.2356	0.0407402	0.029614	0.0432889	*			0.0384489	*	2.79809e-05	***	2.79403e-05	***	0.0087842	**
4.5824	?? M000000_A100007-101-xxx_NA_1000,81_TRUE_VAR5_ALK_Propargyl Alcohol (1TMS)	Propargyl Alcohol TMS	2	Alcohol	113 m/z	0.000305704	1.39373e-05	3.29523e-06	2.03969e-07	4.60474e-06	1.38732e-06	3.6431e-06	5.49782e-07	3.99778e-06	3.87569e-07	0.000211213	5.36699e-05	57.4138	0.61887	0.864808	0.684204	0.750815	39.6675	8.91018e-05	***	9.4218e-05	***	8.99477e-05	***	8.9949e-05	***
4.835	>Silane, (2-ethoxyethoxy)trimethyl-	2-Ethoxyethanol TMS	2	Alcohol	117 m/z	2.96321e-06	4.51283e-07	0.000889668	6.38222e-05	0.000795682	7.86677e-05	3.6431e-06	5.49782e-07	3.99778e-06	3.87569e-07	2.90598e-06	2.4807e-07	0.174423	52.3685	46.8362	0.214444	0.235321	0.171055	0.000155637	***	0.000545631	***
4.8368	>Silane, trimethylpropoxy-	1-Propanol TMS	2	Alcohol	103 m/z	0.00173808	0.000739435	3.29523e-06	2.03969e-07	0.00120084	3.15951e-05	0.0015274	0.000572655	0.00157499	7.64441e-05	0.000941873	0.000387987	24.8778	0.0471657	17.1881	21.8622	22.5434	13.4813
4.9219	>1,2-Bis(trimethylsiloxy)ethane	Ethylene glycol TMS	2	Alcohol	147 m/z (86)	2.93159	0.632852	1.7974	0.399315	2.20361	0.326247	3.66315	0.335909	2.54637	0.106899	2.51843	0.552821	18.7196	11.4772	14.0711	23.391	16.2598	16.0814
5.8309	>Silane, (hexyloxy)trimethyl-	1-Hexanol TMS	2	Alcohol	159 m/z	1.92136	0.160785	1.40896	0.269189	1.89021	0.158915	1.85233	0.12536	1.83596	0.429753	1.41219	0.131602	18.616	13.6513	18.3142	17.9472	17.7886	13.6827
6.4072	>Silane, (1,1-dimethylethoxy)trimethyl-	tert-Butyl alchol TMS	2	Alcohol	TIC	2.96321e-06	4.51283e-07	0.000151619	2.55008e-05	4.60474e-06	1.38732e-06	3.6431e-06	5.49782e-07	3.99778e-06	3.87569e-07	2.90598e-06	2.4807e-07	1.7458	89.3275	2.71292	2.14636	2.35533	1.71208	0.00431675	**
6.8171	>Butane, 2,3-bis(trimethylsiloxy)-	Butane-2,3-diol 2TMS	2	Alcohol	117 m/z	2.96321e-06	4.51283e-07	3.29523e-06	2.03969e-07	4.60474e-06	1.38732e-06	0.00293827	0.000176744	3.99778e-06	3.87569e-07	2.90598e-06	2.4807e-07	0.100242	0.111474	0.155774	99.399	0.135241	0.0983065					0.000197928	***					0.031031	*
7.8334	>Propane, 2-methyl-1,2-bis(trimethylsiloxy)-	2-Methyl-1,2-propanediol 2TMS	2	Alcohol	TIC	0.000607523	0.000131613	3.29523e-06	2.03969e-07	4.60474e-06	1.38732e-06	0.000337083	9.18838e-05	3.99778e-06	3.87569e-07	2.90598e-06	2.4807e-07	63.3226	0.343464	0.479956	35.1344	0.416692	0.302893	0.0100998	**	0.0101779	**			0.0101407	**	0.0100773	**	0.02489	*
9.3338	>Silane, (1,1-dimethylpropoxy)trimethyl-	1,1-Dimethylpropanol TMS	2	Alcohol	131 m/z	0.00216817	6.78947e-05	0.00138584	0.000234177	0.00170883	9.59487e-05	0.0018826	3.50591e-05	3.99778e-06	3.87569e-07	2.90598e-06	2.4807e-07	30.3141	19.376	23.8919	26.3215	0.0558946	0.0406297	0.0326318	*	0.0174252	*	0.0201707	*	5.77447e-06	***	5.76265e-06	***	0.038851	*
9.8313	>Hexane, 2,5-dimethyl-2,5-bis(trimethylsilyloxy)-	Hexane,2,5-dimethyl-2,5-diol 2TMS	2	Alcohol	131 m/z	0.0054188	0.000193852	0.00364358	0.000734242	0.00456056	0.000212853	0.00525356	0.000208866	0.00423494	0.00119661	0.00295537	0.000261637	20.7881	13.9778	17.4957	20.1542	16.2465	11.3377			0.0406965	*					0.00163646	**	0.014679	*
10.0826	>Silane, trimethyl(1-methylethoxy)-	Propan-2-ol	2	Alcohol	75 m/z	0.000639804	6.55235e-05	0.000475745	0.000134579	0.000653973	4.45293e-05	0.000678468	4.95876e-05	3.99778e-06	3.87569e-07	2.90598e-06	2.4807e-07	26.0624	19.3795	26.6396	27.6374	0.162849	0.118375							0.000631436	***	0.000627238	***	0.027091	*
10.1212	>2-Isopropyl-5-methyl-1-heptanol	2-Isopropyl-5-methyl-1-heptanol	2	Alcohol	69 m/z	0.039607	0.0024159	0.0269065	0.00401344	0.0350217	0.00167998	0.0351195	0.00172228	0.0313157	0.00779306	0.0213814	0.00190397	20.9171	14.2098	18.4956	18.5473	16.5384	11.2919									0.00406518	**	0.026088	*
13.6009	>2-Butanol, 3-methyl-	3-Methyl-2-butanol	2	Alcohol	55 m/z	0.00019881	2.993e-05	0.000205849	8.94324e-05	4.60474e-06	1.38732e-06	3.6431e-06	5.49782e-07	3.99778e-06	3.87569e-07	2.90598e-06	2.4807e-07	47.3571	49.0337	1.09686	0.867796	0.95228	0.692211			0.00322031	**	0.00314949	**	0.00316385	**	0.00311148	**
18.0212	>(Z)-Bis-1,2-(trimethylsilyloxy)ethylene	1,2-Ethenediol 2TMS	2	Alcohol	73 m/z	2.96321e-06	4.51283e-07	0.000470481	0.000121693	4.60474e-06	1.38732e-06	3.6431e-06	5.49782e-07	3.99778e-06	3.87569e-07	2.90598e-06	2.4807e-07	0.606474	96.2925	0.942445	0.745628	0.818219	0.594762	0.0141598	*
18.4584	>1-Penten-3-ol, 3-methyl-	Ethylbutenol	2	Alcohol	71 m/z	2.96321e-06	4.51283e-07	0.000752579	0.000101179	4.60474e-06	1.38732e-06	3.6431e-06	5.49782e-07	3.99778e-06	3.87569e-07	2.90598e-06	2.4807e-07	0.384486	97.6495	0.59748	0.472704	0.518725	0.37706	0.00216645	**
19.0056	>3-(1-Ethoxy-ethoxy)-butan-1-ol	3-Ethoxy-butan-1-ol	2	Alcohol	73 m/z	2.96321e-06	4.51283e-07	3.29523e-06	2.03969e-07	4.60474e-06	1.38732e-06	3.6431e-06	5.49782e-07	3.99778e-06	3.87569e-07	0.00147335	8.93873e-05	0.198626	0.220882	0.30866	0.2442	0.267975	98.7597									0.00020368	***
4.4288	>Cyclobutane, 1,2-bis(methylene)-	1,2-bis(methylene)cyclobutane	2	Alkane	80 m/z (128)	0.14517	0.00615455	3.29523e-06	2.03969e-07	4.60474e-06	1.38732e-06	3.6431e-06	5.49782e-07	0.575048	0.358791	2.90598e-06	2.4807e-07	20.156	0.000457523	0.000639341	0.000505823	79.842	0.000403478	1.91551e-05	***	1.91558e-05	***	1.91553e-05	***			1.91549e-05	***
5.4181	>Hexane, 1-fluoro-	1-Fluorohexane	2	Alkane	69 m/z	0.00155359	0.000199845	0.00131476	0.000211215	0.00198281	0.000109904	0.00215679	4.77752e-05	0.00148046	0.00029668	0.00112649	0.00026802	16.1581	13.6742	20.6223	22.4317	15.3976	11.7161					0.0425743	*
6.0848	>Nonane, 2,6-dimethyl-	2,6-Dimethylnonane	2	Alkane	71 m/z	0.0100499	0.000548957	0.00734729	0.00124312	0.00950459	0.000214365	0.00910237	0.000585886	0.00776791	0.00187043	0.00551317	0.00044183	20.3913	14.9077	19.2849	18.4688	15.7611	11.1863									0.00299456	**	0.0057768	**
9.1558	>Hexane, 3,3-dimethyl-	3,3-Methylhexane	2	Alkane	TIC	0.00614454	0.000405406	0.00391816	0.000751854	0.00521125	0.000346623	0.00517712	0.000557651	0.00503944	0.001178	0.00319846	0.000244288	21.4178	13.6574	18.1647	18.0457	17.5658	11.1487									0.0033925	**	0.044805	*
12.2455	??? M000533_A130004-101-xxx_NA_1293,26_PRED_VAR5_ALK_Tridecane, n-	Tridecane	2	Alkane	57 m/z	0.00925823	0.000449702	0.00633476	0.00114022	0.0079408	0.000361132	0.00860455	0.000378711	0.00740158	0.00178919	0.00506128	0.000507522	20.7578	14.2031	17.804	19.2922	16.595	11.3479									0.00346366	**	0.031684	*
18.2473	>Nonane, 1-iodo-	1-Iodononane	2	Alkane	TIC	0.00398639	0.000289379	0.00194989	0.000404067	0.00314914	0.000220066	0.00336695	3.03529e-05	0.00281233	0.001027	0.00209148	0.000170289	22.9681	11.2346	18.1442	19.3992	16.2036	12.0504	0.0148826	*							0.00485402	**
23.7968	>Cyclopentane, 1,1,3,3-tetramethyl-	1,1,3,3-Tertramethylcyclopentane	2	Alkane	69 m/z (83)	2.96321e-06	4.51283e-07	3.29523e-06	2.03969e-07	4.60474e-06	1.38732e-06	3.6431e-06	5.49782e-07	0.000723034	0.000272093	2.90598e-06	2.4807e-07	0.400192	0.445032	0.621887	0.492014	97.6484	0.392463
27.1058	>Cyclohexane, octadecyl-	Octadecylcyclohexane	2	Alkane	82 m/z	0.000966049	6.39906e-05	0.000634546	0.000258732	0.000837077	4.36253e-05	3.6431e-06	5.49782e-07	3.99778e-06	3.87569e-07	2.90598e-06	2.4807e-07	39.4593	25.9187	34.1913	0.148806	0.163293	0.118698					0.000113908	***	0.000114065	***	0.000113552	***	0.032689	*
27.5591	? M000550_A220001-101-xxx_NA_2200_TRUE_VAR5_ALK_Docosane, n-	Docosane	2	Alkane	57 m/z (110)	3.03243	0.0408775	2.58582	0.194744	4.60474e-06	1.38732e-06	2.71749	0.0860016	3.52466	0.337585	2.90598e-06	2.4807e-07	25.5677	21.8021	3.88245e-05	22.9123	29.7179	2.45015e-05			2.23608e-06	***					2.23608e-06	***
29.3947	>Butane, 2,2-dimethyl-	2,2-Dimethylbutane	2	Alkane	TIC	2.96321e-06	4.51283e-07	3.29523e-06	2.03969e-07	0.000225329	2.52344e-05	3.6431e-06	5.49782e-07	3.99778e-06	3.87569e-07	2.90598e-06	2.4807e-07	1.22378	1.36091	93.0595	1.50458	1.65106	1.20015			0.00130279	**
32.8522	>Hexane, 2,4,4-trimethyl-	2,4,4-Trimethylhexane	2	Alkane	57 m/z	0.000378112	3.77402e-05	3.29523e-06	2.03969e-07	4.60474e-06	1.38732e-06	0.00029755	0.000114683	3.99778e-06	3.87569e-07	0.000260616	5.68636e-05	39.8779	0.347533	0.485642	31.3813	0.421629	27.486	0.000913766	***	0.000928705	***			0.000919165	***
33.4333	>Nonane, 3,7-dimethyl-	3,7-Dimethylnonane	2	Alkane	TIC	2.96321e-06	4.51283e-07	0.000906012	2.32511e-05	0.000993449	0.000180532	3.6431e-06	5.49782e-07	0.00127423	0.000116027	2.90598e-06	2.4807e-07	0.0930888	28.4623	31.2091	0.114448	40.0298	0.0912911	1.55925e-05	***	0.00518283	**			0.000682919	***
35.1428	>Octane, 2,7-dimethyl-	2,7-Dimethyloctane	2	Alkane	TIC	0.00207592	0.00011507	0.000988867	0.000128434	0.00194722	0.000521377	0.00242657	0.00047912	0.002253	0.00101956	0.00113194	0.000344505	19.1797	9.13628	17.9907	22.4194	20.8157	10.4582	0.00323712	**
4.4349	>1,3-Cyclopentadiene, 1-methyl-	1-Methylcyclopentadiene	2	Alkene	148 m/z (128)	2.96321e-06	4.51283e-07	3.29523e-06	2.03969e-07	0.0356411	0.00166579	0.078457	0.00539972	3.99778e-06	3.87569e-07	0.0531745	0.013346	0.00177137	0.00196985	21.3059	46.9008	0.00238983	31.7872			9.28512e-05	***	0.000294938	***			0.0163456	*
23.7101	>2,4,6,8-Tetramethyl-1-undecene	2,4,6,8-Tetramethyl-1-undecene	2	Alkene	84 m/z	2.96321e-06	4.51283e-07	0.00124033	0.000105427	4.60474e-06	1.38732e-06	0.00189222	0.000387971	3.99778e-06	3.87569e-07	2.90598e-06	2.4807e-07	0.0941589	39.4128	0.14632	60.1274	0.127034	0.0923405	0.000556784	***			0.00728817	**
31.6071	>1-Nonene, 4,6,8-trimethyl-	1-Nonene,4,6,8-trimethyl	2	Alkene	TIC	0.00113356	9.2353e-05	3.29523e-06	2.03969e-07	4.60474e-06	1.38732e-06	0.00224684	0.000808938	3.99778e-06	3.87569e-07	2.90598e-06	2.4807e-07	33.3871	0.0970553	0.135625	66.1769	0.117748	0.0855907	0.000491602	***	0.000493786	***			0.00049254	***	0.000491104	***
4.4514	>l-Proline, N-methoxycarbonyl-, octyl ester	L-Proline, N-methoxycarbonyl-, octyl ester	2	Amino acid	128 m/z (58)	0.907093	0.227896	0.548726	0.128075	0.388167	0.0443224	0.833146	0.758659	1.48114	0.121275	1.03592	0.0970126	17.4636	10.5642	7.4731	16.04	28.5153	19.9437											0.027003	*
4.475	??? M000880_A098001-101-xxx_NA_986,97_TRUE_VAR5_ALK_Glycine, N,N-dimethyl- (1TMS)	Glycine, N, N-dimethyl TMS	2	Amino acid	160 m/z	0.163224	0.127639	0.181574	0.071801	4.60474e-06	1.38732e-06	3.6431e-06	5.49782e-07	3.99778e-06	3.87569e-07	2.90598e-06	2.4807e-07	47.3369	52.6587	0.00133543	0.00105654	0.0011594	0.000842769
10.8443	>Serine tritms	Serine 3TMS	2	Amino acid	73 m/z	0.00183915	0.000464182	0.000735182	0.000154728	0.000671695	7.8911e-05	3.6431e-06	5.49782e-07	3.99778e-06	3.87569e-07	2.90598e-06	2.4807e-07	56.475	22.5753	20.6258	0.111869	0.12276	0.0892343					0.0167578	*	0.0167685	*	0.0167355	*	0.00069881	***
12.3004	>à-Methyltyrosine trisItrimethylsilyl)	Methyltyrosine 3TMS	2	Amino acid	73 m/z	0.00115403	0.000327502	0.00059252	5.83861e-05	4.60474e-06	1.38732e-06	3.6431e-06	5.49782e-07	3.99778e-06	3.87569e-07	2.90598e-06	2.4807e-07	65.5065	33.6335	0.261381	0.206795	0.226928	0.164954			0.0246801	*	0.0246141	*	0.0246382	*	0.024564	*	0.00020501	***
14.2128	>N,O-Bis(trimethylsilyl)-L-phenylalanine	Phenylalaine, 2TMS	2	Amino acid	91 m/z	0.00114874	0.000497205	0.000394831	3.0842e-05	4.60474e-06	1.38732e-06	3.6431e-06	5.49782e-07	3.99778e-06	3.87569e-07	2.90598e-06	2.4807e-07	73.6975	25.3304	0.295417	0.233723	0.256478	0.186433
4.4356	>1,2-Benzenediol, 3-fluoro-	3-Fluorobenzene-1,2-diol	2	Aromatic	50 m/z (58)	2.96321e-06	4.51283e-07	3.29523e-06	2.03969e-07	4.60474e-06	1.38732e-06	3.6431e-06	5.49782e-07	3.99778e-06	3.87569e-07	0.785685	0.0280838	0.00037714	0.000419398	0.000586066	0.000463674	0.000508815	99.9976									4.15986e-05	***
4.4378	>Pyridine	Pyridine	2	Aromatic	79 m/z (58)	2.96321e-06	4.51283e-07	3.29523e-06	2.03969e-07	4.60474e-06	1.38732e-06	3.6431e-06	5.49782e-07	3.99778e-06	3.87569e-07	0.146603	0.0658813	0.00202099	0.00224744	0.00314056	0.0024847	0.0027266	99.9874
5.0772	>1H-Pyrazole, 4-chloro-	4-Chloropyrazole	2	Aromatic	75 m/z	0.00612696	0.00443998	0.00226623	0.00142005	0.0103903	0.00931703	0.00320803	0.00113183	0.00264664	0.00112961	0.00245947	0.000326802	22.6107	8.36321	38.3439	11.8388	9.76707	9.07633
5.5062	>4-Quinazolinol, 2-methyl-, 3-oxide	4-Quinazolinol, 2-methyl-, 3-oxide	2	Aromatic	176 m/z	0.000576884	7.53462e-05	3.29523e-06	2.03969e-07	4.60474e-06	1.38732e-06	0.000359571	6.20562e-05	0.000262316	8.30477e-05	0.000207008	3.22362e-05	40.8073	0.233096	0.325728	25.4351	18.5556	14.6432	0.00159817	**	0.00161307	**			0.0485492	*	0.0107131	*	0.026187	*
5.7548	>2H-1,5-Benzodiazepin-2-one, 1,3,4,5-tetrahydro-4,7,8-trimethyl-	1,3,4,5-Tetrahydro-4,7,8-trimethyl-1,5-Benzodiazepin-2-one	2	Aromatic	147 m/z	0.000501761	4.30666e-05	0.000263507	7.08984e-05	0.000352995	4.69901e-05	0.000378244	4.09733e-05	0.000165663	6.11973e-05	0.000264412	7.53379e-05	26.0441	13.6774	18.3224	19.6329	8.59881	13.7244							0.0185021	*
6.2266	>1,2,3-Oxadiazolium, 5-mercapto-3-phenyl-, hydroxide, inner salt	1,2,3-Oxadiazolium, 5-mercapto-3-phenyl-, hydroxide, inner salt	2	Aromatic	73 m/z	0.00274571	0.000472946	0.00171123	0.000298142	0.00227286	0.000292995	0.00247249	0.000198385	0.00202691	0.000704501	0.00139295	0.000492874	21.7531	13.5573	18.0069	19.5885	16.0584	11.0358
6.691	>4-Methyl-2,4-bis(4'-trimethylsilyloxyphenyl)pentene-1	4-Methyl-2,4-bis(4'-trimethylsilyloxyphenyl)pentene-1	2	Aromatic	73 m/z	0.000294299	5.88211e-05	0.000170579	6.26697e-05	0.000338912	2.47247e-05	0.000372594	2.81107e-05	0.000265396	7.8579e-05	2.90598e-06	2.4807e-07	20.3712	11.8073	23.4592	25.7907	18.3705	0.20115									0.00773995	**	0.025354	*
7.196	>Benzaldehyde, 4-methyl-	4-Methylbenzaldehyde	2	Aromatic	119 m/z	0.00074666	0.000120381	3.29523e-06	2.03969e-07	4.60474e-06	1.38732e-06	3.6431e-06	5.49782e-07	3.99778e-06	3.87569e-07	2.90598e-06	2.4807e-07	97.589	0.430688	0.601843	0.476156	0.522513	0.379814	0.00349316	**	0.00351675	**	0.0034993	**	0.00350539	**	0.00348644	**	6.3383e-05	*** (BF)
8.8633	>Benzaldehyde, 4-methyl-, O-methyloxime	p-Tolualdehyde,oxime	2	Aromatic	91 m/z	0.00266791	7.72549e-05	0.00174604	0.000303933	0.00219999	0.000110713	0.00238902	0.000216716	0.001449	0.000375103	2.90598e-06	2.4807e-07	25.5184	16.7008	21.0427	22.8508	13.8595	0.0277954	0.0424036	*	0.0256768	*			0.0334473	*	4.21349e-06	***	0.020485	*
10.5022	M000000_A136002-101-xxx_NA_1332,55_TRUE_VAR5_ALK_similar to Lumichrome (2MeOX)	Lumichrome 2MeOX	2	Aromatic	73 m/z	0.0149794	0.00163426	0.0305513	0.00190158	0.063382	0.0127654	0.0572808	0.00507902	0.0451177	0.015619	0.0185943	0.00382047	6.51547	13.2886	27.5687	24.9149	19.6244	8.08781	0.0108025	*			0.00792622	**
12.1904	>2-Pyrimidinamine, 4-methyl-6-(trifluoromethyl)-	4-methyl-6-(trifluoromethyl)-2-pyrimidinamine	2	Aromatic	177 m/z	2.96321e-06	4.51283e-07	4.60489e-05	2.67122e-05	4.60474e-06	1.38732e-06	0.000131974	7.03778e-05	3.99778e-06	3.87569e-07	2.90598e-06	2.4807e-07	1.53937	23.9221	2.39214	68.5599	2.07682	1.50964
13.1157	?? M001212_A155003-101-xxx_NA_1541,53_PRED_VAR5_ALK_similar to Ditertbutylphenol (	Ditertbutylphenol	2	Aromatic	263 m/z	0.0327974	0.00257671	0.0220573	0.00360719	0.0279361	0.00171113	0.0312546	0.00143598	0.0250738	0.00566036	0.0180141	0.0018069	20.8723	14.0373	17.7786	19.8905	15.957	11.4642									0.00932611	**	0.041965	*
19.1277	>Benzimidazo[2,1-a]isoquinoline	Benzimidazo[2,1-α]isoquinoline	2	Aromatic	218 m/z	0.00123973	0.000571314	0.000555217	0.000141856	4.60474e-06	1.38732e-06	3.6431e-06	5.49782e-07	3.99778e-06	3.87569e-07	2.90598e-06	2.4807e-07	68.4897	30.6733	0.254391	0.201265	0.220859	0.160542											0.0061732	**
20.2511	>Benzenamine, 2-iodo-	2-Iodoaniline	2	Aromatic	219 m/z (204)	8.27099e-05	1.92899e-05	3.29523e-06	2.03969e-07	4.60474e-06	1.38732e-06	0.00017889	1.5626e-05	3.99778e-06	3.87569e-07	2.90598e-06	2.4807e-07	29.9236	1.19218	1.66595	64.7206	1.44635	1.05135	0.0116961	*	0.0125083	*			0.0120035	*	0.0115405	*
35.3192	>p-Toluic acid, 4-cyanophenyl ester	p-Toluic acid, 4-cyanophenyl ester	2	Aromatic	119 m/z	0.00319934	0.00257746	0.00439778	0.000579685	0.00469577	0.000390676	0.00588647	0.000581718	0.0044173	0.00131205	0.00277187	0.000318628	12.6115	17.3356	18.5102	23.2038	17.4125	10.9264
36.6151	>1-Propanone, 2-methyl-1-(4-methylphenyl)-	2-Methyl-1-(4-methylphenyl)-1-Propanone	2	Aromatic	119 m/z	0.00984561	0.000901432	0.00512658	0.000755207	0.00692721	0.000484909	0.00878225	0.000308578	0.00651379	0.00191591	2.90598e-06	2.4807e-07	26.4679	13.7817	18.6224	23.6092	17.511	0.00781212	0.0159586	*							0.000399506	***	0.010585	*
6.9917	>2,6-Dimethyl-6-trifluoroacetoxyoctane	2,6-Dimethyl-6-trifluoroacetoxyoctane	2	Ester	69 m/z	0.0175792	0.000848665	0.0125793	0.00196883	0.0160184	0.0012252	0.0156824	0.000457907	0.0143361	0.00381375	0.00954886	0.000719387	20.5019	14.6707	18.6816	18.2897	16.7196	11.1365									0.00195371	**	0.018376	*
12.8991	>Oxalic acid, allyl tridecyl ester	Oxalic acid, allyl tridecyl ester	2	Ester	57 m/z (156)	0.0196045	0.00118369	0.0125045	0.0023593	0.0141408	9.99834e-05	0.0154424	0.000400325	0.013379	0.00301369	0.0102953	0.000966404	22.9652	14.648	16.5649	18.0896	15.6724	12.0601			0.010035	*	0.0290814	*			0.00367141	**	0.0060576	**
14.8303	>Oxalic acid, isohexyl neopentyl ester	Oxalic acid, isohexyl neopentyl ester	2	Ester	57 m/z	0.00255021	0.000173755	0.00173123	0.000323271	0.00224828	0.000113437	0.00234951	0.000142084	0.00176198	0.000404945	0.00128855	0.000110486	21.3768	14.5119	18.846	19.6945	14.7696	10.8012									0.00359457	**	0.0020648	**
20.4115	>Oxalic acid, allyl pentadecyl ester	Oxalic acid, allyl pentadecyl ester	2	Ester	69 m/z	0.00305236	0.000183039	0.00239372	0.000572575	0.00287619	1.13748e-06	3.6431e-06	5.49782e-07	3.99778e-06	3.87569e-07	2.90598e-06	2.4807e-07	36.6306	28.7264	34.5164	0.04372	0.0479764	0.034874					0.000196217	***	0.000196281	***	0.000196069	***
27.7397	>Oxalic acid, 6-ethyloct-3-yl ethyl ester	Ethyl(6-ethyloctan-3-yl) oxalate	2	Ester	TIC	2.96321e-06	4.51283e-07	3.29523e-06	2.03969e-07	4.60474e-06	1.38732e-06	3.6431e-06	5.49782e-07	0.00243488	0.0010076	2.90598e-06	2.4807e-07	0.120834	0.134374	0.187773	0.148559	99.29	0.118501							0.0479185	*
33.2289	>Cyclopropanecarboxylic acid, 3-chloroprop-2-enyl ester	Cyclopropanecarboxylic acid, 3-chloroprop-2-enyl ester	2	Ester	TIC	2.96321e-06	4.51283e-07	3.29523e-06	2.03969e-07	0.000121473	7.82228e-06	0.000258469	4.67547e-05	3.99778e-06	3.87569e-07	2.90598e-06	2.4807e-07	0.753797	0.838258	30.9009	65.7508	1.01698	0.739239			0.00026422	***	0.00524398	**
36.7943	>Oxalic acid, allyl nonyl ester	Oxalic acid, allyl nonyl ester	2	Ester	TIC	0.00324707	0.000196641	0.00202235	0.00041185	0.00295468	0.000791663	0.00394275	0.000147051	0.0028723	0.000793789	0.00171033	0.000319707	19.3861	12.0741	17.6404	23.5395	17.1486	10.2112
48.3841	>Propanoic acid, 3,3'-thiobis-, didodecyl ester	Propanoic acid, 3,3'-thiobis-, didodecyl ester	2	Ester	55 m/z	2.07859	0.151008	1.40303	0.238964	1.4425	0.231061	2.31334	0.110661	1.8757	0.544448	1.04333	0.160604	20.4657	13.8141	14.2028	22.777	18.468	10.2725									0.00933475	**	0.0066503	**
4.1316	>Ethene, ethoxy-	Ethyl vinyl ether	2	Ether	TIC	2.96321e-06	4.51283e-07	0.000369866	0.000239245	4.60474e-06	1.38732e-06	0.000535561	0.000132352	0.000959282	0.000507474	0.000976898	6.12507e-05	0.104002	12.9815	0.161617	18.797	33.6688	34.2871					0.0158108	*			9.14444e-05	***	0.0061895	**
4.8472	>Ethyl(dimethyl)ethoxysilane	Ethyl(dimethyl)ethoxysilane	2	Ether	117 m/z	2.96321e-06	4.51283e-07	3.29523e-06	2.03969e-07	4.60474e-06	1.38732e-06	3.6431e-06	5.49782e-07	3.99778e-06	3.87569e-07	0.000744015	0.000220662	0.388608	0.43215	0.603886	0.477772	0.524286	97.5733									0.0204217	*
10.7137	>Propane, 1,1-dimethoxy-	1,1-Dimethoxypropane	2	Ether	73 m/z	0.00018574	3.83502e-05	3.29523e-06	2.03969e-07	4.60474e-06	1.38732e-06	3.6431e-06	5.49782e-07	3.99778e-06	3.87569e-07	2.90598e-06	2.4807e-07	90.9657	1.61383	2.25516	1.7842	1.9579	1.42319	0.0077878	**	0.00799166	**	0.00783594	**	0.00787589	**	0.00774133	**
11.204	>Propane, 2-methoxy-2-methyl-	Methyl tert-butyl ether	2	Ether	73 m/z	2.96321e-06	4.51283e-07	0.000418184	9.85752e-06	0.000366211	1.77787e-05	0.000269655	4.06404e-05	0.000194083	3.51866e-05	0.000207548	2.89401e-05	0.203148	28.6694	25.1062	18.4867	13.3057	14.2288	1.23202e-05	***	0.000106865	***	0.00279016	**	0.00557555	**	0.00211367	**
18.2872	>Ethane, 1,1-diethoxy-	Ethanal diethyl acetal	2	Ether	73 m/z	0.000791533	0.000226424	3.29523e-06	2.03969e-07	4.60474e-06	1.38732e-06	3.6431e-06	5.49782e-07	3.99778e-06	3.87569e-07	2.90598e-06	2.4807e-07	97.7226	0.406828	0.568501	0.449777	0.493566	0.358772	0.0185336	*	0.0186199	*	0.0185561	*	0.0185785	*	0.0185088	*
22.0414	>Ether, hexyl pentyl	1-(Pentyloxy)hexane	2	Ether	TIC	2.96321e-06	4.51283e-07	0.000695021	0.000118543	4.60474e-06	1.38732e-06	3.6431e-06	5.49782e-07	3.99778e-06	3.87569e-07	2.90598e-06	2.4807e-07	0.415518	97.4598	0.645704	0.510857	0.560592	0.407493	0.00433389	**
32.0124	>Hexyl octyl ether	Hexyl octyl ether	2	Ether	TIC	2.96321e-06	4.51283e-07	0.0014106	0.000464982	4.60474e-06	1.38732e-06	0.00180553	3.49828e-05	3.99778e-06	3.87569e-07	2.90598e-06	2.4807e-07	0.091723	43.6637	0.142535	55.8884	0.123747	0.0899516	0.0269094	*			6.67499e-06	***
8.23	>Tridecanoic acid, methyl ester	Tridecanoic acid, methyl ester	2	Fatty acid	74 m/z	0.000777347	0.000122981	0.000513779	0.000112314	0.000629789	8.31203e-05	0.000519611	4.98266e-05	0.00045253	9.69182e-05	0.0003206	2.17492e-05	24.1889	15.9874	19.5973	16.1688	14.0815	9.97619
15.0001	>Dodecyl acrylate	Dodecyl acrylate	2	Fatty acid	55 m/z	4.88762	0.0859787	3.54942	0.602882	4.94685	0.311574	5.44706	0.304519	4.32481	0.683444	3.2373	0.187843	18.5186	13.4483	18.743	20.6382	16.3862	12.2657									0.00133111	**
15.0458	>Propanoic acid, octyl ester	Octyl propionate	2	Fatty acid	57 m/z	0.00759567	0.000533643	0.00485379	0.000776931	0.00583203	0.000404497	0.00560761	0.000433239	0.00483859	0.00116344	0.00396575	0.000328892	23.233	14.8464	17.8385	17.1521	14.7999	12.1301	0.0437215	*			0.0444605	*			0.00442041	**	0.012022	*
17.3123	??? M000480_A185004-101-xxx_NA_1845,77_TRUE_VAR5_ALK_Tetradecanoic acid (1TMS)	Tetradecanoic acid TMS	2	Fatty acid	75 m/z	0.00625176	0.000294885	0.00388215	0.000536988	0.00504043	0.000156226	0.00512491	0.000407651	0.00404253	0.000827401	0.00344743	0.000348692	22.4971	13.97	18.1381	18.4421	14.5471	12.4057	0.0180248	*	0.0221622	*					0.00356535	**	0.0093579	**
20.1664	>Propanoic acid, 3-mercapto-, dodecyl ester	Propanoic acid, 3-mercapto-, dodecyl ester	2	Fatty acid	TIC	0.00773786	0.000739196	0.00530525	0.000892315	0.00629138	0.000386589	0.010288	0.000901543	0.00825414	0.00169458	0.00560854	0.000562598	17.7942	12.2001	14.4679	23.6587	18.9815	12.8976
20.8025	M000483_A205001-101-xxx_NA_2046,19_TRUE_VAR5_ALK_Hexadecanoic acid (1TMS)	Hexadecanoic acid TMS	2	Fatty acid	73 m/z	0.43103	0.0146845	0.256445	0.0364708	0.320845	0.00913126	0.339508	0.00783403	0.284759	0.0627227	0.224687	0.0288397	23.2077	13.8076	17.2751	18.2799	15.3321	12.0977	0.0113291	*	0.00311102	**	0.00533164	**			0.00310399	**	0.010423	*
24.5715	M000485_A225002-101-xxx_NA_2243,45_TRUE_VAR5_ALK_Octadecanoic acid (1TMS)	Octadecanoic acid TMS	2	Fatty acid	73 m/z	1.58391	0.0760815	1.00621	0.163522	1.36942	0.0684439	1.52849	0.0747484	1.26744	0.244012	0.919593	0.119692	20.6371	13.1101	17.8424	19.915	16.5138	11.9816	0.0328018	*							0.00941929	**
34.6003	??? M000000_A278004-101-xxx_NA_2773,72_PRED_VAR5_ALK_similar to Octadecanoic acid-2	Octadecanoic acid	2	Fatty acid	73 m/z	2.96321e-06	4.51283e-07	3.29523e-06	2.03969e-07	0.00561673	0.00204228	3.6431e-06	5.49782e-07	3.99778e-06	3.87569e-07	2.90598e-06	2.4807e-07	0.0525994	0.058493	99.7017	0.0646681	0.070964	0.0515836			0.0345677	*
13.3247	M000000_A157019-101-xxx_NA_1564,92_PRED_VAR5_ALK_Dodecanol_1TMS	Dodecanol TMS	2	Fatty alcohol	243 m/z	0.64706	0.0219781	0.444516	0.0780759	0.550084	0.0165022	0.708325	0.0527406	0.545683	0.106413	0.356074	0.0356219	19.8989	13.6701	16.9166	21.7829	16.7813	10.9502			0.0242634	*					0.00224934	**
48.4138	>1-Pentacontanol	1-Pentacontanol	2	Fatty alcohol	71 m/z (55)	0.517092	0.212291	3.29523e-06	2.03969e-07	4.60474e-06	1.38732e-06	3.6431e-06	5.49782e-07	3.99778e-06	3.87569e-07	2.90598e-06	2.4807e-07	99.9964	0.000637238	0.000890475	0.000704511	0.000773099	0.000561965	0.0468508	*	0.0468511	*	0.0468509	*	0.046851	*	0.0468507	*
5.3894	>Furan, tetrahydro-3-methyl-	3-Methyl-tetrahydrofuran	2	Heterocycle	56 m/z	2.96321e-06	4.51283e-07	3.29523e-06	2.03969e-07	4.60474e-06	1.38732e-06	0.000202679	3.30703e-05	3.99778e-06	3.87569e-07	2.90598e-06	2.4807e-07	1.34419	1.4948	2.08883	91.9404	1.8135	1.31823					0.00379241	**					1.0562e-10	*** (BF)
6.2029	>Oxirane, (1-methylbutyl)-	Oxirane, (1-methylbutyl)-	2	Heterocycle	56 m/z	0.00362796	0.000296263	0.00229048	0.000325651	0.00298851	0.000247434	0.00277188	0.000306444	0.00217436	0.000483863	0.00153573	0.000126079	23.5752	14.884	19.4198	18.0122	14.1294	9.97943	0.0384777	*							0.00289309	**	0.0017054	**
6.3557	>1,3-Dioxan-4-one, 2-(1-methylethyl)-5-methyl	2-(1-methylethyl)-5-methyl-1,3-Dioxan-4-one	2	Heterocycle	69 m/z	2.96321e-06	4.51283e-07	3.29523e-06	2.03969e-07	4.60474e-06	1.38732e-06	0.000527147	9.50055e-05	0.000436484	0.000112389	0.000304477	8.43126e-05	0.231687	0.257647	0.360035	41.2165	34.1277	23.8064					0.0051001	**	0.018189	*	0.0172306	*
7.255	>2H-Pyranmethanol, tetrahydro-2,5-dimethyl-	Tetrahydro-2,5-dimethyl-2H-pyranmethanol	2	Heterocycle	113 m/z	0.008004	9.55249e-05	0.00616629	0.000977029	0.00760662	0.000383732	0.00691924	0.000533346	0.00488883	0.000722715	0.00427785	0.000312135	21.1395	16.2859	20.0899	18.2745	12.9119	11.2983							0.0129172	*	0.000336002	***	0.0033838	**
18.7477	>1,3-Dioxolane	1,3-Dioxolane	2	Heterocycle	73 m/z	2.96321e-06	4.51283e-07	3.29523e-06	2.03969e-07	4.60474e-06	1.38732e-06	3.6431e-06	5.49782e-07	0.000816586	0.000378951	0.000653197	0.000515301	0.199638	0.222007	0.310232	0.245444	55.0153	44.0074
18.8182	>1,3-Dioxolan-4-one, 2-(1,1-dimethylethyl)-5-methyl-5-(2-nitroethyl)-, (2R-trans)-	1,3-Dioxolan-4-one, 2-(1,1-dimethylethyl)-5-methyl-5-(2-nitroethyl)-, (2R-trans)-	2	Heterocycle	TIC	0.00138207	0.000115336	0.000894199	0.000246252	4.60474e-06	1.38732e-06	3.6431e-06	5.49782e-07	3.99778e-06	3.87569e-07	2.90598e-06	2.4807e-07	60.315	39.0238	0.200956	0.158989	0.174467	0.12682			0.000281694	***	0.000280859	***	0.000281136	***	0.000280263	***	0.00065465	***
30.9155	>1-Azabicyclo[3.1.0]hexane	1-Azabicyclo[3.1.0]hexane	2	Heterocycle	82 m/z	0.000778068	0.000122198	0.000841002	0.00011996	0.000772419	0.000239597	0.000712115	0.000295667	0.000780031	0.000289596	2.90598e-06	2.4807e-07	20.0196	21.6388	19.8742	18.3226	20.0701	0.0747704									0.00316311	**	0.02946	*
36.2981	>1,6;3,4-Dianhydro-2-deoxy-á-d-ribo-hexopyranose	1,6;3,4-Dianhydro-2-deoxy-α-D-ribo-hexopyranose	2	Heterocycle	TIC	0.000854789	6.76747e-05	3.29523e-06	2.03969e-07	0.000824312	4.79235e-05	3.6431e-06	5.49782e-07	3.99778e-06	3.87569e-07	2.90598e-06	2.4807e-07	50.4913	0.194645	48.6911	0.215194	0.236144	0.171653	0.000452746	***			0.000453412	***	0.000453907	***	0.000452139	***	0.034535	*
6.6353	>3,4-Hexanedione, 2,2,5-trimethyl-	2,2,5-Trimethyl-3,4-hexanedione	2	Ketone	57 m/z	0.000396703	0.000137633	0.000270985	4.44132e-05	0.000213903	3.83798e-05	3.6431e-06	5.49782e-07	3.99778e-06	3.87569e-07	2.90598e-06	2.4807e-07	44.4665	30.3748	23.9765	0.408357	0.448113	0.325732					0.0461234	*	0.0462431	*	0.0458739	*	0.007419	**
4.4283	>N-Ethyl-N-(but-3-enyl)pentan-3-amine	N-ethyl-N-(butyl)pentan-3-amine	2	N-compound	81 m/z (73)	0.3454	0.297314	3.29523e-06	2.03969e-07	4.60474e-06	1.38732e-06	2.15696	0.101362	4.12323	1.37352	0.862042	0.261064	4.61293	4.40089e-05	6.14979e-05	28.807	55.0671	11.5129					0.0287747	*
4.5037	>Silanamine, N,1,1,1-tetramethyl-N-(trimethylsilyl)-	N,1,1,1-tetramethyl-N-(trimethylsilyl)-Silanamine	2	N-compound	79 m/z	0.0496575	0.00893181	0.0394316	0.00621988	0.0456672	0.00698679	3.6431e-06	5.49782e-07	0.0188701	0.00299875	0.0241994	0.00097049	27.9242	22.1738	25.6803	0.00204865	10.6114	13.6082					0.00499007	**
4.9226	>Silanamine, N-methoxy-1,1,1-trimethyl-N-(trimethylsilyl)-	2-Methoxy-1,1,1,3,3,3-hexamethyldisilazane	2	N-compound	59 m/z	2.96321e-06	4.51283e-07	1.21553	0.371544	2.45388	0.958236	3.6431e-06	5.49782e-07	3.99778e-06	3.87569e-07	0.686769	0.316476	6.8023e-05	27.9035	56.3309	8.36306e-05	9.17725e-05	15.7654	0.0219062	*
7.4804	>Tris(trimethylsilyl)hydroxylamine	Hydroxylamine 3TMS	2	N-compound	73 m/z (103)	0.0038864	0.000330114	0.00217701	0.00073569	0.00331779	0.000249446	3.6431e-06	5.49782e-07	3.99778e-06	3.87569e-07	2.90598e-06	2.4807e-07	41.381	23.18	35.3267	0.0387905	0.042567	0.0309418					0.000298956	***	0.000299062	***	0.000298733	***	0.00040329	***
7.9014	>(E)-2-Hydroxyimino-3-oxobutyric acid, 1,1-dimethylethyl ester	(E)-2-Hydroxyimino-3-oxobutyric acid, 1,1-dimethylethyl ester	2	N-compound	57 m/z (73)	2.96321e-06	4.51283e-07	0.00326507	0.000752413	0.00387452	0.000290601	3.6431e-06	5.49782e-07	3.99778e-06	3.87569e-07	2.90598e-06	2.4807e-07	0.0414255	45.6456	54.1656	0.0509304	0.0558888	0.0406255	0.0122961	*	0.000183511	***
9.0975	??? M000096_A128002-101-xxx_NA_1260,11_TRUE_VAR5_ALK_Ethanolamine (3TMS)	Ethanolamine 3TMS	2	N-compound	73 m/z	0.00337156	0.000407886	0.00268066	0.000480478	0.0036642	0.000199789	0.00320591	7.0769e-05	0.00312225	0.000702276	0.0020111	0.000145307	18.6731	14.8466	20.2939	17.7557	17.2924	11.1383									0.034782	*	0.0089841	**
9.6018	>Silanamine, 1,1,1-trimethyl-N-2-propenyl-N-(trimethylsilyl)-	1,1,1-trimethyl-N-2-propenyl-N-(trimethylsilyl)-silamine	2	N-compound	73 m/z	0.00987507	0.00139398	0.00541114	0.0013696	0.00574571	0.000157844	0.0112584	0.000236039	0.0125868	0.00512448	0.006811	0.0013291	19.1051	10.4688	11.1161	21.7813	24.3515	13.1771			0.0422429	*							0.028445	*
9.7688	>Butanal, O-methyloxime	O-Methyloxine butanal	2	N-compound	73 m/z	0.000287291	4.04983e-05	3.29523e-06	2.03969e-07	4.60474e-06	1.38732e-06	3.6431e-06	5.49782e-07	3.99778e-06	3.87569e-07	2.90598e-06	2.4807e-07	93.9665	1.0778	1.50611	1.19158	1.30759	0.950481	0.00254448	**	0.00259204	**	0.00255538	**	0.0025637	**	0.00253445	**
12.4878	>Ethane, 1,1,1-trinitro-	1,1,1-Trinitroethane	2	N-compound	TIC	2.96321e-06	4.51283e-07	3.29523e-06	2.03969e-07	4.60474e-06	1.38732e-06	0.000514418	4.86274e-05	0.000473112	0.000107336	0.000414907	4.33012e-05	0.209666	0.233158	0.325815	36.3984	33.4757	29.3573					0.000771173	***	0.0118738	*	0.000681645	***	0.026101	*
20.0529	>Nitric acid, nonyl ester	Nitric acid nonyl ester	2	N-compound	TIC	0.00106337	0.000774372	3.29523e-06	2.03969e-07	4.60474e-06	1.38732e-06	0.00188789	0.000996568	3.99778e-06	3.87569e-07	0.00136307	0.000224841	24.5796	0.0761686	0.106438	43.6382	0.092408	31.5072
4.1784	>Phosphinic acid, (1,1-dimethylethyl)[4-(1,1-dimethylethyl)phenyl]-	(4-tert-butylphenyl)-methoxy-oxophosphanium	2	Organometallic	198 m/z	2.96321e-06	4.51283e-07	3.29523e-06	2.03969e-07	0.00384581	0.00143644	3.6431e-06	5.49782e-07	0.0045005	0.00136483	0.0040943	0.000262592	0.0237999	0.0264666	30.8888	0.0292607	36.1471	32.8846			0.0370429	*			0.0300656	*	0.000239471	***
4.4331	>Dimethyl phosphite	Dimethyl phosphite	2	Organometallic	79 m/z (128)	2.96321e-06	4.51283e-07	3.29523e-06	2.03969e-07	4.60474e-06	1.38732e-06	0.17556	0.0810715	3.99778e-06	3.87569e-07	0.132941	0.0476415	0.000960472	0.00106809	0.00149255	56.9047	0.00129581	43.0905									0.0332601	*
12.3303	>Germane, tetrapropyl-	Tetrapropylgermanium	2	Organometallic	161 m/z (71)	2.96321e-06	4.51283e-07	0.00016423	7.52581e-05	4.60474e-06	1.38732e-06	3.6431e-06	5.49782e-07	3.99778e-06	3.87569e-07	2.90598e-06	2.4807e-07	1.62506	90.0656	2.52529	1.99792	2.19243	1.59367
4.1031	>Acetamide, 2,2,2-trifluoro-N-methyl-N-(trimethylsilyl)-	MSTFA	2	Other	73 m/z	0.18838	0.0185736	0.41106	0.266836	0.204585	0.0113212	0.438597	0.210974	0.856322	0.41306	0.557831	0.18827	7.09054	15.4721	7.70052	16.5086	32.2316	20.9966
4.4628	>Acetamide, 2,2,2-trifluoro-N-methyl-	N-Methyl-2,2,2-trifluoroacetamide	2	Other	56 m/z	2.73082	0.496914	2.54947	0.196053	2.96619	0.0780655	4.52863	0.283273	5.26962	1.71161	2.90598e-06	2.4807e-07	15.1336	14.1286	16.438	25.0967	29.2031	1.61043e-05					0.0347437	*			0.00534371	**
4.6163	>Acetamide, 2,2,2-trifluoro-N,N-bis(trimethylsilyl)-	BSTFA	2	Other	73 m/z	2.96321e-06	4.51283e-07	3.29523e-06	2.03969e-07	4.60474e-06	1.38732e-06	0.00393536	0.00106625	0.00597466	0.00444445	2.90598e-06	2.4807e-07	0.0298596	0.0332053	0.0464011	39.6558	60.2055	0.029283					0.0158392	*
4.716	>Trimethylsilyl isothiocyanate	Trimethylsilyl isothiocyanate	2	Other	116 m/z	0.00538243	0.000854907	0.00266226	0.000633541	0.00359582	0.000635506	0.00363837	0.000474997	0.00406222	0.00083718	0.00290893	0.000205465	24.1907	11.9652	16.161	16.3522	18.2572	13.0738									0.0481604	*
4.9958	>Methoxycarbonyl isothiocyanate	Methoxycarbonyl isothiocyanate	2	Other	86 m/z (146)	2.96321e-06	4.51283e-07	0.064013	0.0606621	4.60474e-06	1.38732e-06	3.6431e-06	5.49782e-07	3.99778e-06	3.87569e-07	2.90598e-06	2.4807e-07	0.00462776	99.9717	0.00719141	0.00568958	0.0062435	0.00453839
5.1464	>Phosphorisocyanatidothioic difluoride	Diflurorthiophosphoryl isocyanate	2	Other	143 m/z	2.96321e-06	4.51283e-07	3.29523e-06	2.03969e-07	4.60474e-06	1.38732e-06	0.00349089	0.000425626	0.00314546	0.000584492	0.00255442	0.000671123	0.0322031	0.0358114	0.0500427	37.9377	34.1837	27.7605					0.001208	**	0.00549308	**	0.0145731	*
5.5055	M000836_A100005-101-xxx_NA_953,17_PRED_VAR5_ALK_Carbodiimide (2TMS)	Carbodiimide 2TMS	2	Other	171 m/z	0.0147905	0.00382442	0.0103193	0.00174292	0.0123993	0.00162682	0.00679824	0.000515253	0.00571742	0.000940154	0.00384812	0.000431951	27.4544	19.155	23.0158	12.619	10.6128	7.14297									0.0467206	*	0.0024002	**
5.9074	M000000_A097001-101-xxx_NA_959,45_PRED_VAR5_ALK_Unknown#bth-pae-001	Carboiimide 2TMS	2	Other	77 m/z	0.00934435	0.000831518	0.00796186	0.000471648	0.00674047	0.000557648	0.00731433	0.000590215	0.00620437	0.00166988	0.00502123	0.000554696	21.942	18.6957	15.8277	17.1752	14.5688	11.7906									0.0123981	*
13.9704	>Trimethyl(3,3-difluoro-2-propenyl)silane	Trimethyl(3,3-difluoro-2-propenyl)silane	2	Other	73 m/z	0.00326454	7.74861e-05	0.00325808	0.00044505	0.00446618	0.00011708	0.00514597	0.000163015	0.00486881	0.00113917	0.00329675	0.000427611	13.4341	13.4075	18.3791	21.1766	20.036	13.5667			0.0133781	*	0.00328184	**
25.1321	>Disilathiane, hexamethyl-	Hexamethyldisilthiane	2	Other	163 m/z	4.08921	0.0318039	2.97739	0.500835	3.93684	0.285753	4.26335	0.30189	3.64404	0.629818	2.58446	0.192703	19.0237	13.8514	18.3149	19.8339	16.9527	12.0234									0.00152732	**
27.7737	>Difluoroisocyanatophosphine	Difluoroisocyanatophosphine	2	Other	TIC	2.96321e-06	4.51283e-07	3.29523e-06	2.03969e-07	4.60474e-06	1.38732e-06	3.6431e-06	5.49782e-07	3.99778e-06	3.87569e-07	0.000183012	5.77444e-05	1.47045	1.63521	2.28505	1.80784	1.98385	90.8176									0.0248995	*
5.4818	? M000293_A100002-101-xxx_NA_957,21_PRED_VAR5_ALK_Hydrogen sulfide (2TMS)	Hydrogen sulfide 2TMS	2	S-compound	73 m/z	0.0815065	0.00244696	0.0516067	0.00890149	0.0605835	0.00560466	0.0565507	0.0056171	0.0387388	0.00709889	0.025976	0.00063022	25.8782	16.385	19.2352	17.9548	12.2995	8.24734	0.0317091	*	0.0267484	*	0.0151838	*	0.00469462	**	2.53715e-05	***	0.00013269	*** (BF)
12.4797	>Silane, (butylthio)trimethyl-	Butylthio TMS	2	S-compound	73 m/z	0.000979636	0.000333998	0.000640165	0.00019429	0.000620032	5.153e-05	3.6431e-06	5.49782e-07	3.99778e-06	3.87569e-07	2.90598e-06	2.4807e-07	43.532	28.447	27.5523	0.161888	0.177649	0.129133					0.0295162	*	0.029544	*	0.0294579	*
14.5901	>2,2-Dimethyl-propyl 2,2-dimethyl-propanesulfinyl sulfone	2,2-Dimethyl-propyl 2,2-dimethyl-propanesulfinyl sulfone	2	S-compound	TIC	0.000311264	2.12183e-05	0.000153844	3.40831e-05	0.000207432	1.33902e-06	3.6431e-06	5.49782e-07	0.000495683	0.000200307	0.00037655	4.99506e-05	20.1021	9.93555	13.3964	0.235279	32.0123	24.3184	0.0435147	*	0.0394613	*	0.000297739	***
23.0406	>Sulfurous acid, isobutyl pentyl ester	Sulfurous acid, isobutyl pentyl ester	2	S-compound	TIC	2.96321e-06	4.51283e-07	3.29523e-06	2.03969e-07	4.60474e-06	1.38732e-06	3.6431e-06	5.49782e-07	3.99778e-06	3.87569e-07	0.00075141	0.000466922	0.384875	0.427999	0.598085	0.473183	0.51925	97.5966
39.9762	>Sulfurous acid, 2-ethylhexyl hexyl ester	Sulfurous acid, 2-ethylhexyl isohexyl ester	2	S-compound	57 m/z	2.96321e-06	4.51283e-07	3.29523e-06	2.03969e-07	0.00460944	0.000384467	3.6431e-06	5.49782e-07	0.00790746	0.00377941	2.90598e-06	2.4807e-07	0.0236495	0.0262993	36.7881	0.0290757	63.1097	0.0231927			0.000523623	***
41.4927	>Sulfurous acid, hexyl pentadecyl ester	Sulfurous acid, hexyl pentadecyl ester	2	S-compound	57 m/z	0.00866885	7.31567e-05	0.0057739	0.00145341	0.00671325	0.00103331	0.00716234	0.00069941	0.00693202	0.000638242	0.00298688	0.000124187	22.6712	15.1002	17.5568	18.7313	18.129	7.81144									0.000642847	***
7.4031	>Disiloxane, hexamethyl-	Hexamethyldisiloxane	2	Siloxane	147 m/z	0.00746531	0.000555467	0.004391	0.00105647	0.00443754	5.64905e-05	0.00787395	0.000693199	0.00798834	0.00157161	0.00471891	0.000917275	20.2449	11.9078	12.034	21.3531	21.6633	12.797			0.00560629	**							0.049421	*
9.1335	>Disiloxane, 1,3-bis(1,1-dimethylethyl)-1,1,3,3-tetramethyl-	1,3-bis(1,1-dimethylethyl)-1,1,3,3-tetramethyl-disiloxane	2	Siloxane	147 m/z	0.000749754	0.000117386	3.29523e-06	2.03969e-07	4.60474e-06	1.38732e-06	3.6431e-06	5.49782e-07	3.99778e-06	3.87569e-07	0.00026002	1.67387e-05	73.1242	0.321387	0.449105	0.355316	0.389908	25.36	0.00313458	**	0.0031558	**	0.0031401	**	0.00314556	**	0.0485574	*	0.043239	*
18.6383	??? M000633_A189001-101-xxx_NA_1885,22_TRUE_VAR5_ALK_Mannose (1MEOX) (5TMS) BP	Mannose 1MEOX 5TMS	2	Sugar	73 m/z	0.023844	0.000324842	0.0174465	0.00246527	0.0215762	0.00535486	3.6431e-06	5.49782e-07	3.99778e-06	3.87569e-07	2.90598e-06	2.4807e-07	37.9214	27.7469	34.3148	0.00579399	0.00635806	0.00462167					2.30932e-06	***	2.30941e-06	***	2.30908e-06	***	0.009244	**
18.7895	??? M000000_A184004-101-xxx_NA_1831,79_PRED_VAR5_ALK_similar to NA (Hexopyranose li	Hexopyranose	2	Sugar	191 m/z	0.00128538	0.000977304	0.000630944	0.000201343	4.60474e-06	1.38732e-06	3.6431e-06	5.49782e-07	3.99778e-06	3.87569e-07	2.90598e-06	2.4807e-07	66.5492	32.6664	0.238405	0.188617	0.20698	0.150454
4.431	Unidentified	Unassigned	4	Unassigned	110 m/z	0.323035	0.253957	0.77161	0.125271	4.60474e-06	1.38732e-06	3.6431e-06	5.49782e-07	3.99778e-06	3.87569e-07	2.90598e-06	2.4807e-07	29.51	70.4886	0.000420655	0.000332807	0.000365207	0.000265469
4.431	Unidentified	Unassigned	4	Unassigned	110 m/z	0.323035	0.253957	0.77161	0.125271	4.60474e-06	1.38732e-06	3.6431e-06	5.49782e-07	3.99778e-06	3.87569e-07	2.90598e-06	2.4807e-07	29.51	70.4886	0.000420655	0.000332807	0.000365207	0.000265469
4.4438	Unidentified	Unassigned	4	Unassigned		2.17126	0.106582	1.72091	0.298205	2.39291	0.106725	2.71738	0.138973	2.83617	0.666641	2.17791	0.172291	15.4907	12.2777	17.072	19.387	20.2345	15.5382					0.0355864	*
4.4439	Unidentified	Unassigned	4	Unassigned		0.927996	0.0201737	0.798733	0.162989	1.01398	0.0509417	1.26137	0.024629	1.29554	0.340385	0.912605	0.0714333	14.943	12.8616	16.3276	20.3111	20.8614	14.6952					0.000470101	***
4.4473	Unidentified	Unassigned	4	Unassigned		2.96321e-06	4.51283e-07	3.29523e-06	2.03969e-07	0.0349849	0.00292791	3.6431e-06	5.49782e-07	3.99778e-06	3.87569e-07	2.90598e-06	2.4807e-07	0.00846588	0.00941446	99.952	0.0104083	0.0114217	0.00830238			0.000528021	***							0.033738	*
4.4813	Unidentified	Unassigned	4	Unassigned		0.00352347	0.000398356	0.00206197	0.000341907	4.60474e-06	1.38732e-06	3.6431e-06	5.49782e-07	3.99778e-06	3.87569e-07	2.90598e-06	2.4807e-07	62.9125	36.817	0.082219	0.0650486	0.0713815	0.0518871			0.00129173	**	0.00129063	**	0.00129101	**	0.00128983	**	0.027692	*
4.4942	Unidentified	Unassigned	4	Unassigned		2.96321e-06	4.51283e-07	3.29523e-06	2.03969e-07	0.00960105	0.000429732	3.6431e-06	5.49782e-07	3.99778e-06	3.87569e-07	2.90598e-06	2.4807e-07	0.0308094	0.0342615	99.8253	0.0378785	0.0415662	0.0302144			2.37915e-05	***							3.4981e-15	*** (BF)
4.5137	Unidentified	Unassigned	4	Unassigned	58 m/z (160)	2.96321e-06	4.51283e-07	3.29523e-06	2.03969e-07	4.60474e-06	1.38732e-06	0.0191074	0.00495137	3.99778e-06	3.87569e-07	0.0104727	0.00222637	0.0100125	0.0111344	0.0155592	64.5629	0.0135083	35.3868					0.0181718	*			0.00804628	**	0.012211	*
4.6922	Unidentified	Unassigned	4	Unassigned		2.96321e-06	4.51283e-07	3.29523e-06	2.03969e-07	0.00144464	0.000121393	3.6431e-06	5.49782e-07	3.99778e-06	3.87569e-07	2.90598e-06	2.4807e-07	0.202759	0.225478	98.8501	0.249281	0.27355	0.198843			0.000287886	***
4.6963	M000000_A107001-101-xxx_NA_1060,6_PRED_VAR5_ALK_Unknown#bth-pae-059	Unassigned	4	Unassigned	221 m/z	0.00477155	0.000888732	0.00216764	0.000363953	0.00283474	0.000335126	3.6431e-06	5.49782e-07	3.99778e-06	3.87569e-07	2.90598e-06	2.4807e-07	48.7665	22.1539	28.9718	0.0372335	0.0408584	0.0296999	0.0490977	*			0.00552725	**	0.00552843	**	0.00552479	**	0.0067486	**
4.7135	M000000_A107001-101-xxx_NA_1060,6_PRED_VAR5_ALK_Unknown#bth-pae-059	Unassigned	4	Unassigned	221 m/z	2.96321e-06	4.51283e-07	0.00318238	0.000555223	0.00471733	0.000771305	3.6431e-06	5.49782e-07	3.99778e-06	3.87569e-07	2.90598e-06	2.4807e-07	0.0374463	40.216	59.6133	0.0460382	0.0505203	0.0367231	0.00460387	**	0.00379486	**							0.017298	*
4.752	Unidentified	Unassigned	4	Unassigned	103 m/z (160)	2.96321e-06	4.51283e-07	3.29523e-06	2.03969e-07	4.60474e-06	1.38732e-06	0.00598838	0.00345359	0.00280534	0.000866833	2.90598e-06	2.4807e-07	0.0336442	0.0374139	0.0522821	67.9919	31.8518	0.0329944							0.0318879	*
4.9842	Unidentified	Unassigned	4	Unassigned	89 m/z (146)	6.78827e-05	3.2099e-05	3.29523e-06	2.03969e-07	4.60474e-06	1.38732e-06	3.6431e-06	5.49782e-07	3.99778e-06	3.87569e-07	2.90598e-06	2.4807e-07	78.6321	3.81703	5.33391	4.22	4.63084	3.36615
5.3012	??? M000000_A125012-101-xxx_NA_1244,58_PRED_VAR5_ALK_Unknown#sst-cgl-010a	Unassigned	4	Unassigned	131 m/z	2.96321e-06	4.51283e-07	3.29523e-06	2.03969e-07	4.60474e-06	1.38732e-06	3.6431e-06	5.49782e-07	0.825489	0.762001	2.90598e-06	2.4807e-07	0.000358956	0.000399176	0.000557808	0.000441317	99.9979	0.000352024
5.3127	Unidentified	Unassigned	4	Unassigned		2.96321e-06	4.51283e-07	3.29523e-06	2.03969e-07	4.60474e-06	1.38732e-06	3.6431e-06	5.49782e-07	0.00768811	0.00399518	2.90598e-06	2.4807e-07	0.0384556	0.0427645	0.059759	0.0472791	99.774	0.037713
5.591	Unidentified	Unassigned	4	Unassigned		0.00229648	0.000189386	0.00150576	0.000236378	0.00173159	4.47698e-05	0.00128162	0.000130778	0.00111877	0.000370791	0.000734949	7.19099e-05	26.4901	17.3691	19.9742	14.7837	12.9051	8.47773			0.0439988	*	0.0116053	*	0.0474123	*	0.00152443	**	2.0814e-06	***
5.5973	Unidentified	Unassigned	4	Unassigned	144 m/z	0.000142438	1.82298e-05	0.000193885	6.54786e-05	0.000402608	7.02496e-05	3.6431e-06	5.49782e-07	3.99778e-06	3.87569e-07	2.90598e-06	2.4807e-07	19.005	25.8694	53.7184	0.486085	0.533409	0.387734					0.00200787	**	0.00201893	**	0.00197064	**
5.665	Unidentified	Unassigned	4	Unassigned		0.000281055	7.88676e-05	8.60355e-05	3.95084e-05	0.000121243	2.15933e-05	0.00026871	1.93714e-05	0.000333136	0.000151973	2.90598e-06	2.4807e-07	25.7121	7.87088	11.0918	24.5827	30.4766	0.265851									0.0178925	*
5.7277	Unidentified	Unassigned	4	Unassigned		2.96321e-06	4.51283e-07	3.29523e-06	2.03969e-07	4.60474e-06	1.38732e-06	0.0001246	9.69321e-06	3.99778e-06	3.87569e-07	7.04412e-05	1.19752e-05	1.41171	1.56988	2.19375	59.3611	1.90459	33.559					0.000460748	***			0.00482929	**
5.8008	Unidentified	Unassigned	4	Unassigned	147 m/z (159)	0.0219809	0.00616054	3.29523e-06	2.03969e-07	4.60474e-06	1.38732e-06	3.6431e-06	5.49782e-07	3.99778e-06	3.87569e-07	2.90598e-06	2.4807e-07	99.9161	0.0149788	0.0209313	0.0165601	0.0181723	0.0132094	0.0173427	*	0.0173455	*	0.0173434	*	0.0173442	*	0.0173419	*
5.805	??? M000000_A132012-101-xxx_NA_1319,49_PRED_VAR5_ALK_Unknown#bth-pae-020	Unassigned	4	Unassigned	155 m/z	2.96321e-06	4.51283e-07	0.000654755	1.73367e-05	4.60474e-06	1.38732e-06	3.6431e-06	5.49782e-07	3.99778e-06	3.87569e-07	2.90598e-06	2.4807e-07	0.440383	97.3078	0.684344	0.541428	0.594139	0.431878	1.72125e-05	***
5.8057	Unidentified	Unassigned	4	Unassigned	155 m/z	2.96321e-06	4.51283e-07	0.00398104	0.000982448	4.60474e-06	1.38732e-06	3.6431e-06	5.49782e-07	3.99778e-06	3.87569e-07	2.90598e-06	2.4807e-07	0.0740959	99.547	0.115143	0.0910969	0.0999657	0.0726649	0.0122427	*									0.024529	*
5.8246	? M000000_A097001-101-xxx_NA_959,45_PRED_VAR5_ALK_Unknown#bth-pae-001	Unassigned	4	Unassigned	184 m/z (159)	0.00308502	0.00141329	3.29523e-06	2.03969e-07	0.00761408	0.000212626	3.6431e-06	5.49782e-07	3.99778e-06	3.87569e-07	2.90598e-06	2.4807e-07	28.7972	0.0307593	71.0736	0.0340066	0.0373173	0.0271259
5.9447	Unidentified	Unassigned	4	Unassigned		3.43271e-05	3.73786e-06	3.29523e-06	2.03969e-07	4.60474e-06	1.38732e-06	3.6431e-06	5.49782e-07	3.99778e-06	3.87569e-07	2.90598e-06	2.4807e-07	65.0456	6.24404	8.72541	6.90322	7.57529	5.50646	0.00157119	**	0.00292034	**	0.00175833	**	0.00173807	**	0.00152405	**	0.016317	*
6.1241	Unidentified	Unassigned	4	Unassigned	103 m/z	2.96321e-06	4.51283e-07	4.37549e-05	4.29366e-07	4.60474e-06	1.38732e-06	3.6431e-06	5.49782e-07	3.99778e-06	3.87569e-07	2.90598e-06	2.4807e-07	4.78943	70.721	7.44265	5.88835	6.46161	4.69694	9.53342e-06	***
6.34	Unidentified	Unassigned	4	Unassigned		0.000701121	0.000115537	0.000521961	0.000153529	0.000597912	1.73518e-05	0.000728793	7.62247e-05	3.99778e-06	3.87569e-07	2.90598e-06	2.4807e-07	27.423	20.4155	23.3862	28.5053	0.156365	0.113662							0.0038035	**	0.00378168	**	0.0041408	**
6.4131	Unidentified	Unassigned	4	Unassigned	152 m/z	0.000204681	3.05689e-05	0.000147646	2.44166e-05	0.000203503	8.64364e-06	0.000178731	1.96532e-05	0.000121957	2.57189e-05	7.99566e-05	2.40317e-05	21.8566	15.7661	21.7308	19.0855	13.023	8.53803									0.0326634	*	0.033077	*
6.6922	Unidentified	Unassigned	4	Unassigned		2.96321e-06	4.51283e-07	3.29523e-06	2.03969e-07	0.000213665	1.79599e-05	0.000184527	5.55155e-05	0.000168914	9.25859e-06	0.000140226	2.55534e-05	0.415253	0.461781	29.9422	25.8589	23.671	19.6508			0.000559006	***	0.0307777	*	5.72124e-05	***	0.0058043	**	0.019426	*
6.7593	Unidentified	Unassigned	4	Unassigned	57 m/z (77)	2.96321e-06	4.51283e-07	3.29523e-06	2.03969e-07	0.000746186	7.07108e-05	0.000451838	0.000124575	0.00060415	0.000196321	0.000310153	0.000111797	0.139867	0.155539	35.2209	21.3274	28.5167	14.6396			0.000772565	***	0.022693	*	0.0375758	*
6.8171	Unidentified	Unassigned	4	Unassigned	77 m/z	2.96321e-06	4.51283e-07	3.29523e-06	2.03969e-07	4.60474e-06	1.38732e-06	0.00293827	0.000176744	3.99778e-06	3.87569e-07	2.90598e-06	2.4807e-07	0.100242	0.111474	0.155774	99.399	0.135241	0.0983065					0.000197928	***					0.031031	*
6.8675	Unidentified	Unassigned	4	Unassigned		0.00137103	0.000306038	0.000954019	0.000257531	4.60474e-06	1.38732e-06	3.6431e-06	5.49782e-07	3.99778e-06	3.87569e-07	0.00112523	0.0001041	39.5962	27.5527	0.132988	0.105215	0.115459	32.4975			0.0111188	*	0.0110916	*	0.0111014	*
7.1531	Unidentified	Unassigned	4	Unassigned	72 m/z (73)	0.000156522	4.39708e-05	0.000105129	1.22741e-05	4.60474e-06	1.38732e-06	3.6431e-06	5.49782e-07	3.99778e-06	3.87569e-07	2.90598e-06	2.4807e-07	56.5465	37.9797	1.66355	1.31614	1.44427	1.04984			0.0189938	*	0.018609	*	0.0187204	*	0.0183589	*	0.016529	*
7.1816	Unidentified	Unassigned	4	Unassigned		2.96321e-06	4.51283e-07	0.000812816	8.59705e-05	0.00161191	0.000244102	3.6431e-06	5.49782e-07	3.99778e-06	3.87569e-07	2.90598e-06	2.4807e-07	0.121531	33.3363	66.1097	0.149416	0.163962	0.119184	0.00106842	**	0.00304803	**
7.2178	Unidentified	Unassigned	4	Unassigned		2.96321e-06	4.51283e-07	3.29523e-06	2.03969e-07	4.60474e-06	1.38732e-06	0.00148083	1.99847e-05	0.00146126	0.000482087	2.90598e-06	2.4807e-07	0.100249	0.111481	0.155784	50.0983	49.4359	0.0983125					2.26246e-06	***	0.038973	*
7.2224	Unidentified	Unassigned	4	Unassigned	71 m/z (73)	0.000183549	4.3347e-05	3.29523e-06	2.03969e-07	4.60474e-06	1.38732e-06	0.000270706	4.5101e-05	3.99778e-06	3.87569e-07	9.07688e-05	4.40671e-05	32.9577	0.591686	0.826821	48.6076	0.717835	16.2983	0.0113697	*	0.0116516	*			0.0114969	*
7.4635	Unidentified	Unassigned	4	Unassigned		0.00115431	0.000172117	0.000693577	0.000195011	0.000792158	0.000157137	3.6431e-06	5.49782e-07	3.99778e-06	3.87569e-07	2.90598e-06	2.4807e-07	43.5491	26.1669	29.8861	0.137445	0.150826	0.109635					0.00260318	**	0.00260615	**	0.00259694	**	0.01995	*
7.9231	Unidentified	Unassigned	4	Unassigned	142 m/z	2.96321e-06	4.51283e-07	3.29523e-06	2.03969e-07	4.60474e-06	1.38732e-06	3.6431e-06	5.49782e-07	0.000515347	9.34815e-05	0.000198931	4.52523e-05	0.406596	0.452154	0.631839	0.499888	70.7132	27.2963							0.00519776	**	0.0101539	**
7.9231	Unidentified	Unassigned	4	Unassigned	142 m/z	2.96321e-06	4.51283e-07	3.29523e-06	2.03969e-07	4.60474e-06	1.38732e-06	3.6431e-06	5.49782e-07	0.000515347	9.34815e-05	0.000198931	4.52523e-05	0.406596	0.452154	0.631839	0.499888	70.7132	27.2963							0.00519776	**	0.0101539	**
8.0282	Unidentified	Unassigned	4	Unassigned		0.000172642	3.32226e-05	3.29523e-06	2.03969e-07	4.60474e-06	1.38732e-06	3.6431e-06	5.49782e-07	3.99778e-06	3.87569e-07	2.90598e-06	2.4807e-07	90.3465	1.72445	2.40974	1.9065	2.0921	1.52075	0.00639945	**	0.0065906	**	0.00644363	**	0.00647856	**	0.00635813	**
8.0329	Unidentified	Unassigned	4	Unassigned		0.000339504	0.000151541	0.000130234	7.48634e-06	4.60474e-06	1.38732e-06	3.6431e-06	5.49782e-07	3.99778e-06	3.87569e-07	2.90598e-06	2.4807e-07	70.0168	26.8584	0.949648	0.751326	0.824472	0.599308											8.2142e-05	*** (BF)
8.0365	Unidentified	Unassigned	4	Unassigned		2.96321e-06	4.51283e-07	0.000253797	2.81245e-05	4.60474e-06	1.38732e-06	3.6431e-06	5.49782e-07	3.99778e-06	3.87569e-07	2.90598e-06	2.4807e-07	1.08977	93.338	1.69347	1.33981	1.47025	1.06872	0.00125701	**
8.2944	Unidentified	Unassigned	4	Unassigned	73 m/z	2.96321e-06	4.51283e-07	0.000234081	0.000100563	0.000361248	0.000267666	0.000238598	0.000152837	0.000318959	3.47339e-05	0.000159269	1.46547e-05	0.225319	17.7992	27.4688	18.1427	24.2533	12.1106							0.00118496	**	0.000742705	***
8.8233	Unidentified	Unassigned	4	Unassigned		0.00163762	0.000153162	0.00123685	0.000169094	0.00140506	0.000133926	0.00156235	6.15203e-05	0.00127239	0.000247963	0.000940079	6.20718e-06	20.3321	15.3563	17.4447	19.3976	15.7976	11.6717									0.0387297	*
9.6407	Unidentified	Unassigned	4	Unassigned		2.96321e-06	4.51283e-07	3.29523e-06	2.03969e-07	0.00022177	1.86405e-05	0.000202384	3.13357e-05	3.99778e-06	3.87569e-07	0.000107297	1.60567e-05	0.547012	0.608303	40.9391	37.3604	0.737995	19.8072			0.000557979	***	0.00337847	**			0.00318819	**
9.6413	Unidentified	Unassigned	4	Unassigned	158 m/z	0.000263788	8.03067e-05	0.000259257	1.63402e-05	4.60474e-06	1.38732e-06	3.6431e-06	5.49782e-07	3.99778e-06	3.87569e-07	2.90598e-06	2.4807e-07	49.0133	48.1715	0.855587	0.676909	0.74281	0.539947			0.0227423	*	0.0224961	*	0.022576	*	0.0223235	*	0.00096666	***
10.428	Unidentified	Unassigned	4	Unassigned		0.000142067	2.06869e-05	3.29523e-06	2.03969e-07	0.000131511	6.90008e-06	0.000198752	3.17449e-05	0.000228454	6.87417e-05	0.000278908	8.38198e-05	14.4526	0.335226	13.3787	20.2191	23.2408	28.3736	0.00289707	**
10.5638	Unidentified	Unassigned	4	Unassigned	245 m/z	0.000565729	0.000341832	3.29523e-06	2.03969e-07	4.60474e-06	1.38732e-06	3.6431e-06	5.49782e-07	3.99778e-06	3.87569e-07	2.90598e-06	2.4807e-07	96.8422	0.564082	0.788247	0.623632	0.684346	0.49745											0.0008422	***
10.8889	Unidentified	Unassigned	4	Unassigned		8.56398e-05	2.02473e-05	3.29523e-06	2.03969e-07	4.60474e-06	1.38732e-06	3.6431e-06	5.49782e-07	3.99778e-06	3.87569e-07	2.90598e-06	2.4807e-07	82.2774	3.16585	4.42395	3.50007	3.84082	2.79189	0.0152639	*	0.0162257	*	0.0154979	*	0.015714	*	0.0150261	*	0.002015	**
11.6669	??? M000000_A144004-101-xxx_NA_1415,51_PRED_VAR5_ALK_NA	Unassigned	4	Unassigned	73 m/z	0.0233673	0.00267412	0.0162025	0.00242001	0.0197073	0.00188024	0.0210753	0.000851433	0.0189998	0.00522489	0.0139248	0.00236451	20.6285	14.3035	17.3974	18.6051	16.7729	12.2927
12.3294	Unidentified	Unassigned	4	Unassigned		0.000609974	3.41059e-06	3.29523e-06	2.03969e-07	4.60474e-06	1.38732e-06	3.6431e-06	5.49782e-07	3.99778e-06	3.87569e-07	2.90598e-06	2.4807e-07	97.0646	0.524367	0.732749	0.579724	0.636163	0.462426	1.64854e-07	***	2.9889e-07	***	1.81883e-07	***	1.72352e-07	***	1.65794e-07	***	0.022908	*
12.4822	Unidentified	Unassigned	4	Unassigned	73 m/z	0.00139058	4.07666e-05	3.29523e-06	2.03969e-07	0.000812452	7.90093e-05	3.6431e-06	5.49782e-07	3.99778e-06	3.87569e-07	2.90598e-06	2.4807e-07	62.7271	0.148643	36.6485	0.164335	0.180334	0.131084	2.31354e-05	***	0.0228421	*	2.31691e-05	***	2.31773e-05	***	2.31172e-05	***
12.6566	Unidentified	Unassigned	4	Unassigned		2.96321e-06	4.51283e-07	9.17103e-05	7.15578e-06	0.000274943	0.000108887	0.000204161	5.24505e-05	0.000236512	0.00011269	0.000178924	8.99729e-05	0.299552	9.27103	27.7941	20.6387	23.9091	18.0875	0.000244875	***			0.0185257	*
12.8836	Unidentified	Unassigned	4	Unassigned	156 m/z	2.96321e-06	4.51283e-07	3.29523e-06	2.03969e-07	4.60474e-06	1.38732e-06	0.00312326	0.000136409	0.00357009	0.000459648	2.90598e-06	2.4807e-07	0.04418	0.0491303	0.0686545	46.5663	53.2284	0.0433268					7.60089e-05	***	0.0018908	**
12.9155	Unidentified	Unassigned	4	Unassigned		2.96321e-06	4.51283e-07	5.24648e-05	4.55179e-06	4.60474e-06	1.38732e-06	3.6431e-06	5.49782e-07	3.99778e-06	3.87569e-07	2.90598e-06	2.4807e-07	4.19839	74.3342	6.52418	5.16169	5.66421	4.11731	0.00072891	***									0.019593	*
12.9189	Unidentified	Unassigned	4	Unassigned		2.96321e-06	4.51283e-07	3.29523e-06	2.03969e-07	4.60474e-06	1.38732e-06	3.6431e-06	5.49782e-07	3.99778e-06	3.87569e-07	0.000833225	0.000644302	0.347905	0.386887	0.540635	0.42773	0.469372	97.8275
13.6722	Unidentified	Unassigned	4	Unassigned		0.000112661	8.58013e-06	5.48119e-05	2.0432e-06	4.60474e-06	1.38732e-06	3.6431e-06	5.49782e-07	3.99778e-06	3.87569e-07	2.90598e-06	2.4807e-07	61.6899	30.0135	2.52143	1.99486	2.18907	1.59123	0.002795	**	0.000240682	***	0.000222793	***	0.000224748	***	0.000215603	***	0.00033987	***
13.7374	Unidentified	Unassigned	4	Unassigned		0.000215433	7.9365e-05	0.000109574	7.65869e-06	0.000206734	4.44467e-05	0.000201198	3.92991e-05	0.000203757	5.02118e-05	0.000166381	3.77674e-05	19.5302	9.93347	18.7416	18.2397	18.4717	15.0833
13.7994	Unidentified	Unassigned	4	Unassigned	55 m/z	2.96321e-06	4.51283e-07	0.000189202	6.82056e-06	4.60474e-06	1.38732e-06	3.6431e-06	5.49782e-07	3.99778e-06	3.87569e-07	2.90598e-06	2.4807e-07	1.42931	91.2623	2.22111	1.75726	1.92834	1.40171	4.56177e-05	***									0.035714	*
13.8081	Unidentified	Unassigned	4	Unassigned		0.000100823	1.1417e-05	6.96345e-05	4.14891e-06	4.60474e-06	1.38732e-06	3.6431e-06	5.49782e-07	3.99778e-06	3.87569e-07	2.90598e-06	2.4807e-07	54.32	37.5168	2.48089	1.96279	2.15388	1.56565			0.00158148	**	0.00145569	**	0.00146393	**	0.00141212	**
13.8746	Unidentified	Unassigned	4	Unassigned	156 m/z	0.000164794	0.000102808	3.29523e-06	2.03969e-07	4.60474e-06	1.38732e-06	3.6431e-06	5.49782e-07	3.99778e-06	3.87569e-07	2.90598e-06	2.4807e-07	89.933	1.7983	2.51295	1.98815	2.18171	1.58588												*
14.0363	Unidentified	Unassigned	4	Unassigned	142 m/z	0.000208863	3.56803e-05	0.000234402	6.99976e-05	0.000636139	0.000363408	3.6431e-06	5.49782e-07	3.99778e-06	3.87569e-07	2.90598e-06	2.4807e-07	19.1626	21.5057	58.364	0.334245	0.366785	0.266616					0.00452879	**	0.00454909	**	0.00447853	**	0.00017841	***
16.3055	Unidentified	Unassigned	4	Unassigned		0.000424507	8.12214e-05	0.000254141	5.76298e-05	0.000481018	0.000106336	0.000473676	0.000110841	0.000461897	0.000262842	0.000302265	5.17925e-05	17.7062	10.6002	20.0633	19.757	19.2658	12.6075
17.0844	Unidentified	Unassigned	4	Unassigned		0.000669465	7.69203e-05	0.000653783	0.000187656	0.00119342	0.000347037	3.6431e-06	5.49782e-07	3.99778e-06	3.87569e-07	2.90598e-06	2.4807e-07	26.4902	25.8697	47.2227	0.144155	0.158189	0.114987					0.00098003	***	0.000981984	***	0.000975808	***	0.0076522	**
17.702	Unidentified	Unassigned	4	Unassigned	149 m/z	0.000292991	2.50468e-05	0.000172898	1.27041e-05	0.000199259	6.55451e-06	0.000200922	1.5215e-05	0.000121089	5.96076e-05	0.000111825	2.37204e-05	26.6602	15.7326	18.1312	18.2825	11.0183	10.1753	0.0377046	*	0.02235	*	0.0347923	*			0.00628972	**
17.964	Unidentified	Unassigned	4	Unassigned	71 m/z	2.96321e-06	4.51283e-07	3.29523e-06	2.03969e-07	0.00126656	0.000916888	3.6431e-06	5.49782e-07	0.000523489	0.000175005	0.000350278	8.8795e-05	0.137809	0.15325	58.9035	0.169429	24.3458	16.2903							0.040968	*	0.0134758	*
17.9771	Unidentified	Unassigned	4	Unassigned	71 m/z	2.96321e-06	4.51283e-07	3.29523e-06	2.03969e-07	4.60474e-06	1.38732e-06	3.6431e-06	5.49782e-07	8.93938e-05	1.91615e-05	2.90598e-06	2.4807e-07	2.77438	3.08524	4.31131	3.41095	83.6973	2.7208							0.00907274	**
18.2187	Unidentified	Unassigned	4	Unassigned		0.000239701	6.21508e-05	9.53009e-05	9.84575e-06	0.00011363	2.76159e-06	3.6431e-06	5.49782e-07	3.99778e-06	3.87569e-07	2.90598e-06	2.4807e-07	52.2021	20.7547	24.7464	0.793396	0.870638	0.632865					0.0146161	*	0.0146743	*	0.0144876	*
18.5804	Unidentified	Unassigned	4	Unassigned	204 m/z (85)	0.000208726	0.000120795	3.29523e-06	2.03969e-07	4.60474e-06	1.38732e-06	3.6431e-06	5.49782e-07	3.99778e-06	3.87569e-07	2.90598e-06	2.4807e-07	91.8798	1.45054	2.02698	1.60367	1.7598	1.27919
18.7605	Unidentified	Unassigned	4	Unassigned	73 m/z	2.96321e-06	4.51283e-07	3.29523e-06	2.03969e-07	4.60474e-06	1.38732e-06	3.6431e-06	5.49782e-07	0.00118263	0.000159648	2.90598e-06	2.4807e-07	0.246926	0.274593	0.383716	0.303582	98.549	0.242157							0.00218329	**
18.8988	Unidentified	Unassigned	4	Unassigned	161 m/z	0.00051745	9.59681e-05	0.000363125	9.06622e-05	0.000579532	3.01517e-05	0.000627499	0.000149022	3.99778e-06	3.87569e-07	0.000416455	4.83067e-05	20.6315	14.4783	23.1068	25.0193	0.159397	16.6047							0.00557099	**
18.8996	Unidentified	Unassigned	4	Unassigned		0.000599935	0.000199886	3.29523e-06	2.03969e-07	4.60474e-06	1.38732e-06	3.6431e-06	5.49782e-07	3.99778e-06	3.87569e-07	2.90598e-06	2.4807e-07	97.0169	0.532879	0.744643	0.589134	0.64649	0.469933	0.0279231	*	0.0280893	*	0.0279664	*	0.0280096	*	0.0278755	*
19.7012	Unidentified	Unassigned	4	Unassigned	83 m/z (57)	2.96321e-06	4.51283e-07	3.29523e-06	2.03969e-07	0.000270537	0.000131102	3.6431e-06	5.49782e-07	3.99778e-06	3.87569e-07	2.90598e-06	2.4807e-07	1.03125	1.14679	94.1515	1.26786	1.39129	1.01133
19.7094	Unidentified	Unassigned	4	Unassigned	84 m/z	2.96321e-06	4.51283e-07	3.29523e-06	2.03969e-07	4.60474e-06	1.38732e-06	5.39551e-05	9.21096e-06	3.99778e-06	3.87569e-07	2.90598e-06	2.4807e-07	4.13152	4.59444	6.42026	75.2281	5.57399	4.05173					0.00522665	**					0.0063437	**
20.1289	Unidentified	Unassigned	4	Unassigned		0.000413457	0.000117283	0.000333369	5.87561e-05	0.00037708	2.33892e-05	0.000347842	6.99961e-05	0.000123052	2.83309e-05	0.000206301	8.28527e-05	22.9558	18.5092	20.9361	19.3127	6.83205	11.4542
20.2363	Unidentified	Unassigned	4	Unassigned	204 m/z	2.96321e-06	4.51283e-07	0.000248236	2.74467e-05	0.000339565	0.000156942	3.6431e-06	5.49782e-07	3.99778e-06	3.87569e-07	2.90598e-06	2.4807e-07	0.492791	41.2825	56.4708	0.60586	0.664844	0.483274	0.00124978	**
20.4799	Unidentified	Unassigned	4	Unassigned		0.000136067	1.24021e-05	5.60816e-05	6.79e-06	5.66142e-05	1.15246e-05	7.17245e-05	2.56114e-05	3.99778e-06	3.87569e-07	2.90598e-06	2.4807e-07	41.5609	17.1299	17.2926	21.9079	1.2211	0.887619	0.00481235	**	0.0221275	*			0.000441215	***	0.000426841	***
21.0284	Unidentified	Unassigned	4	Unassigned		0.000567296	4.9996e-05	3.29523e-06	2.03969e-07	4.60474e-06	1.38732e-06	3.6431e-06	5.49782e-07	3.99778e-06	3.87569e-07	2.90598e-06	2.4807e-07	96.8507	0.562572	0.786138	0.621963	0.682515	0.496119	0.000626294	***	0.000632748	***	0.000627734	***	0.000628738	***	0.000625035	***	0.032529	*
21.7075	Unidentified	Unassigned	4	Unassigned		2.96321e-06	4.51283e-07	0.000309121	1.9684e-05	4.60474e-06	1.38732e-06	3.6431e-06	5.49782e-07	3.99778e-06	3.87569e-07	2.90598e-06	2.4807e-07	0.905527	94.4643	1.40716	1.1133	1.22168	0.888039	0.000241274	***
21.7113	Unidentified	Unassigned	4	Unassigned		7.06053e-05	2.88354e-06	3.29523e-06	2.03969e-07	4.23629e-05	2.10897e-06	5.48704e-05	1.71012e-05	3.99778e-06	3.87569e-07	2.90598e-06	2.4807e-07	39.6575	1.85086	23.7944	30.8195	2.24547	1.63223	7.31455e-05	***	0.0156265	*			7.98798e-05	***	7.26578e-05	***	0.0074826	**
22.228	Unidentified	Unassigned	4	Unassigned	TIC	2.96321e-06	4.51283e-07	3.29523e-06	2.03969e-07	4.60474e-06	1.38732e-06	0.000213436	0.000147508	3.99778e-06	3.87569e-07	0.000117489	4.90979e-05	0.856946	0.952965	1.33167	61.7248	1.15614	33.9774
22.3895	Unidentified	Unassigned	4	Unassigned		0.000488893	0.000202665	3.29523e-06	2.03969e-07	4.60474e-06	1.38732e-06	3.6431e-06	5.49782e-07	3.99778e-06	3.87569e-07	2.90598e-06	2.4807e-07	96.364	0.649511	0.907625	0.71808	0.787989	0.572788	0.0487827	*	0.0491149	*	0.0488696	*	0.0489566	*	0.048687	*
22.4004	Unidentified	Unassigned	4	Unassigned		0.00204505	0.000121151	3.29523e-06	2.03969e-07	4.60474e-06	1.38732e-06	0.00242966	0.000248546	0.00185468	0.000446379	0.000862357	1.3215e-05	28.4049	0.0457693	0.0639579	33.7469	25.7607	11.9778	7.26635e-05	***	7.28665e-05	***					0.00482381	**
22.845	Unidentified	Unassigned	4	Unassigned	73 m/z	2.96321e-06	4.51283e-07	3.89428e-05	1.00591e-05	6.24571e-05	6.55908e-06	7.49891e-05	1.80632e-05	3.99778e-06	3.87569e-07	2.90598e-06	2.4807e-07	1.59093	20.9082	33.5329	40.2613	2.14639	1.56021	0.0173615	*	0.00121971	**	0.0128088	*
22.8552	Unidentified	Unassigned	4	Unassigned		0.000164835	7.81217e-05	0.000107736	6.90811e-07	4.60474e-06	1.38732e-06	3.6431e-06	5.49782e-07	3.99778e-06	3.87569e-07	2.90598e-06	2.4807e-07	57.2895	37.4444	1.60041	1.26619	1.38946	1.00999											0.003754	**
23.0399	Unidentified	Unassigned	4	Unassigned	69 m/z	0.00113726	0.000300477	3.29523e-06	2.03969e-07	4.60474e-06	1.38732e-06	3.6431e-06	5.49782e-07	3.99778e-06	3.87569e-07	2.90598e-06	2.4807e-07	98.4038	0.285127	0.398436	0.315228	0.345917	0.251446	0.014871	*	0.0149196	*	0.0148838	*	0.0148964	*	0.014857	*	0.023787	*
23.1847	Unidentified	Unassigned	4	Unassigned	69 m/z	2.96321e-06	4.51283e-07	3.29523e-06	2.03969e-07	4.60474e-06	1.38732e-06	3.6431e-06	5.49782e-07	0.000377093	2.69636e-05	2.90598e-06	2.4807e-07	0.751119	0.83528	1.16722	0.923461	95.5863	0.736613							0.000156502	***			0.012026	*
23.2741	Unidentified	Unassigned	4	Unassigned	143 m/z	2.96321e-06	4.51283e-07	3.29523e-06	2.03969e-07	4.60474e-06	1.38732e-06	0.00189255	0.00116145	3.99778e-06	3.87569e-07	2.90598e-06	2.4807e-07	0.155116	0.172497	0.241046	99.0699	0.209273	0.152121
23.2763	Unidentified	Unassigned	4	Unassigned		2.96321e-06	4.51283e-07	8.76954e-05	4.60065e-05	4.60474e-06	1.38732e-06	3.6431e-06	5.49782e-07	3.99778e-06	3.87569e-07	2.90598e-06	2.4807e-07	2.80049	82.8799	4.35189	3.44305	3.77825	2.74641
23.8139	Unidentified	Unassigned	4	Unassigned	71 m/z	2.96321e-06	4.51283e-07	3.29523e-06	2.03969e-07	0.000764327	0.00021735	3.6431e-06	5.49782e-07	3.99778e-06	3.87569e-07	2.90598e-06	2.4807e-07	0.379348	0.421853	97.8486	0.466387	0.511793	0.372021			0.0182245	*
23.9151	Unidentified	Unassigned	4	Unassigned	75 m/z	2.96321e-06	4.51283e-07	0.000780184	0.000274623	4.60474e-06	1.38732e-06	3.6431e-06	5.49782e-07	3.99778e-06	3.87569e-07	2.90598e-06	2.4807e-07	0.37119	97.7308	0.576819	0.456358	0.500787	0.364022	0.0320696	*
24.0563	Unidentified	Unassigned	4	Unassigned	79 m/z	0.00551223	0.00142937	0.00272005	0.000114233	4.60474e-06	1.38732e-06	3.6431e-06	5.49782e-07	3.99778e-06	3.87569e-07	2.90598e-06	2.4807e-07	66.8357	32.9805	0.0558325	0.0441726	0.0484731	0.035235			0.0140439	*	0.0140371	*	0.0140396	*	0.0140319	*
25.1283	??? M000000_A167021-101-xxx_NA_1669,05_PRED_VAR5_ALK_Unknown#bth-pae-064	Unassigned	4	Unassigned	65 m/z (163)	2.96321e-06	4.51283e-07	3.29523e-06	2.03969e-07	4.60474e-06	1.38732e-06	3.6431e-06	5.49782e-07	3.99778e-06	3.87569e-07	0.0947379	0.0179057	0.00312718	0.00347758	0.00485956	0.0038447	0.00421901	99.9805									0.00575194	**
25.8926	Unidentified	Unassigned	4	Unassigned		2.96321e-06	4.51283e-07	6.03218e-05	8.85182e-06	4.60474e-06	1.38732e-06	3.6431e-06	5.49782e-07	3.99778e-06	3.87569e-07	2.90598e-06	2.4807e-07	3.77784	76.9052	5.87065	4.64465	5.09683	3.70488	0.00323936	**
25.9305	Unidentified	Unassigned	4	Unassigned	97 m/z	2.96321e-06	4.51283e-07	3.29523e-06	2.03969e-07	4.60474e-06	1.38732e-06	0.000213063	0.000106725	3.99778e-06	3.87569e-07	2.90598e-06	2.4807e-07	1.28372	1.42756	1.99486	92.303	1.73192	1.25893											0.039511	*
26.7616	Unidentified	Unassigned	4	Unassigned	TIC	2.96321e-06	4.51283e-07	3.29523e-06	2.03969e-07	4.60474e-06	1.38732e-06	3.6431e-06	5.49782e-07	0.000898475	0.000118046	2.90598e-06	2.4807e-07	0.323534	0.359785	0.502763	0.397768	98.0989	0.317286							0.00202136	**			0.02905	*
26.7677	Unidentified	Unassigned	4	Unassigned	73 m/z	2.96321e-06	4.51283e-07	3.29523e-06	2.03969e-07	4.60474e-06	1.38732e-06	0.00110352	0.000182279	3.99778e-06	3.87569e-07	0.000200556	1.31208e-05	0.224667	0.24984	0.349126	83.6673	0.303107	15.2059					0.00393205	**			0.000266442	***
26.8193	??? M000000_A223015-101-xxx_NA_2231,46_TRUE_VAR5_ALK_D223156	Unassigned	4	Unassigned	73 m/z	0.00288964	0.00233322	0.00355854	0.000377496	4.60474e-06	1.38732e-06	3.6431e-06	5.49782e-07	3.99778e-06	3.87569e-07	2.90598e-06	2.4807e-07	44.7082	55.0574	0.0712442	0.0563658	0.0618533	0.0449611											0.00052633	***
26.8225	Unidentified	Unassigned	4	Unassigned		0.000316539	3.89146e-05	3.29523e-06	2.03969e-07	4.60474e-06	1.38732e-06	3.6431e-06	5.49782e-07	3.99778e-06	3.87569e-07	2.90598e-06	2.4807e-07	94.4933	0.983691	1.37461	1.08754	1.19342	0.867493	0.00169848	**	0.00172896	**	0.00170533	**	0.00171026	**	0.00169239	**
26.9985	Unidentified	Unassigned	4	Unassigned		0.00251294	0.000727445	0.00235068	0.00091471	0.00400774	0.00050862	3.6431e-06	5.49782e-07	3.99778e-06	3.87569e-07	2.90598e-06	2.4807e-07	28.2928	26.466	45.1225	0.0410171	0.0450104	0.032718					0.0260673	*	0.0260789	*	0.0260432	*
27.5097	Unidentified	Unassigned	4	Unassigned	85 m/z (57)	2.96321e-06	4.51283e-07	3.29523e-06	2.03969e-07	4.60474e-06	1.38732e-06	3.6431e-06	5.49782e-07	3.99778e-06	3.87569e-07	0.19628	0.0328546	0.00150954	0.00167868	0.00234578	0.0018559	0.00203658	99.9906									0.00405436	**
27.9571	Unidentified	Unassigned	4	Unassigned	69 m/z (71)	2.96321e-06	4.51283e-07	0.000122959	5.32795e-05	4.60474e-06	1.38732e-06	3.6431e-06	5.49782e-07	3.99778e-06	3.87569e-07	2.90598e-06	2.4807e-07	2.10047	87.1593	3.26407	2.58241	2.83382	2.0599
27.9935	Unidentified	Unassigned	4	Unassigned		0.000519816	0.000202132	0.000490363	0.00018341	0.00042607	0.000174131	0.00127866	0.000902933	0.00044191	0.000157067	0.000377923	0.000209885	14.7059	13.8727	12.0538	36.1741	12.5019	10.6917
28.3643	Unidentified	Unassigned	4	Unassigned	174 m/z	2.96321e-06	4.51283e-07	4.44675e-05	4.03951e-06	4.60474e-06	1.38732e-06	0.000267615	0.000178131	3.99778e-06	3.87569e-07	2.90598e-06	2.4807e-07	0.907416	13.6172	1.4101	81.9512	1.22423	0.889892	0.000872462	***
28.5537	Unidentified	Unassigned	4	Unassigned	217 m/z	0.000183129	9.72901e-05	7.01791e-05	3.28914e-05	0.000270579	5.51012e-06	0.00051942	8.77013e-05	3.99778e-06	3.87569e-07	2.90598e-06	2.4807e-07	17.4374	6.68238	25.7642	49.4586	0.380665	0.276704
28.6785	Unidentified	Unassigned	4	Unassigned		2.96321e-06	4.51283e-07	3.29523e-06	2.03969e-07	4.60474e-06	1.38732e-06	0.000112363	3.0783e-05	0.000135495	5.01837e-05	2.90598e-06	2.4807e-07	1.13261	1.25951	1.76004	42.9478	51.7893	1.11073					0.0175388	*
28.6787	Unidentified	Unassigned	4	Unassigned		2.96321e-06	4.51283e-07	3.29523e-06	2.03969e-07	3.57404e-05	1.95392e-05	3.6431e-06	5.49782e-07	3.99778e-06	3.87569e-07	2.90598e-06	2.4807e-07	5.63929	6.27116	68.0178	6.9332	7.60819	5.53038
28.9135	Unidentified	Unassigned	4	Unassigned	TIC	2.96321e-06	4.51283e-07	3.29523e-06	2.03969e-07	0.000498151	0.00013064	3.6431e-06	5.49782e-07	3.99778e-06	3.87569e-07	2.90598e-06	2.4807e-07	0.575429	0.639905	96.7366	0.707459	0.776334	0.564316			0.0146934	*
29.0404	Unidentified	Unassigned	4	Unassigned	82 m/z	2.96321e-06	4.51283e-07	3.29523e-06	2.03969e-07	4.60474e-06	1.38732e-06	3.6431e-06	5.49782e-07	3.99778e-06	3.87569e-07	0.000182062	4.40273e-05	1.47742	1.64297	2.29588	1.81641	1.99325	90.7741									0.0120919	*
29.6258	Unidentified	Unassigned	4	Unassigned		2.96321e-06	4.51283e-07	3.29523e-06	2.03969e-07	4.60474e-06	1.38732e-06	3.6431e-06	5.49782e-07	7.14444e-05	2.85548e-05	2.90598e-06	2.4807e-07	3.33482	3.70848	5.18222	4.09998	80.4041	3.27041							0.048719	*			0.026427	*
29.6378	Unidentified	Unassigned	4	Unassigned		2.96321e-06	4.51283e-07	3.29523e-06	2.03969e-07	0.000186486	6.95684e-05	3.6431e-06	5.49782e-07	3.99778e-06	3.87569e-07	2.90598e-06	2.4807e-07	1.45761	1.62094	91.7334	1.79206	1.96652	1.42946			0.0383895	*
30.1015	Unidentified	Unassigned	4	Unassigned		2.96321e-06	4.51283e-07	3.29523e-06	2.03969e-07	4.60474e-06	1.38732e-06	3.6431e-06	5.49782e-07	3.99778e-06	3.87569e-07	4.80168e-05	2.08967e-06	4.45455	4.95367	6.92225	5.47663	6.00981	72.1831									0.000110354	***
31.2079	??? M000000_A259002-101-xxx_NA_2583,33_PRED_VAR5_ALK_NA	Unassigned	4	Unassigned	73 m/z	0.00908673	0.000699393	0.00360973	0.00044724	0.00503692	0.000986242	0.0070205	0.000323082	0.00635965	0.00173067	2.90598e-06	2.4807e-07	29.2023	11.6007	16.1873	22.562	20.4382	0.00933905	0.00273453	**	0.0285807	*					0.000202763	***
31.4458	Unidentified	Unassigned	4	Unassigned		2.96321e-06	4.51283e-07	3.29523e-06	2.03969e-07	4.60474e-06	1.38732e-06	3.6431e-06	5.49782e-07	0.00010819	1.79892e-05	2.90598e-06	2.4807e-07	2.35919	2.62353	3.66612	2.9005	86.137	2.31363							0.00432092	**
31.5883	Unidentified	Unassigned	4	Unassigned	TIC	2.96321e-06	4.51283e-07	3.29523e-06	2.03969e-07	4.60474e-06	1.38732e-06	3.6431e-06	5.49782e-07	3.99778e-06	3.87569e-07	0.000513712	0.000246431	0.556768	0.619153	0.865203	0.684516	0.751158	96.5232											0.020998	*
31.5942	Unidentified	Unassigned	4	Unassigned	TIC	0.000896693	0.000306917	3.29523e-06	2.03969e-07	4.60474e-06	1.38732e-06	3.6431e-06	5.49782e-07	3.99778e-06	3.87569e-07	2.90598e-06	2.4807e-07	97.9843	0.360079	0.503174	0.398093	0.436849	0.317545	0.0298145	*	0.0299308	*	0.029845	*	0.0298757	*	0.0297807	*
31.7687	Unidentified	Unassigned	4	Unassigned		4.82623e-05	1.3463e-05	3.29523e-06	2.03969e-07	4.60474e-06	1.38732e-06	3.6431e-06	5.49782e-07	3.99778e-06	3.87569e-07	2.90598e-06	2.4807e-07	72.3474	4.9397	6.90272	5.46118	5.99285	4.3562	0.020742	*	0.0233859	*	0.0213012	*	0.0216884	*	0.020276	*	0.01903	*
31.8245	Unidentified	Unassigned	4	Unassigned		2.96321e-06	4.51283e-07	0.000208234	1.44648e-05	4.60474e-06	1.38732e-06	3.6431e-06	5.49782e-07	3.99778e-06	3.87569e-07	2.90598e-06	2.4807e-07	1.30913	91.9969	2.03436	1.60951	1.7662	1.28385	0.000317771	***
31.8325	Unidentified	Unassigned	4	Unassigned		2.96321e-06	4.51283e-07	3.29523e-06	2.03969e-07	4.60474e-06	1.38732e-06	3.6431e-06	5.49782e-07	0.000360521	0.000175306	2.90598e-06	2.4807e-07	0.784055	0.871906	1.2184	0.963953	95.3928	0.768913
31.8447	Unidentified	Unassigned	4	Unassigned	TIC	0.00108581	0.000178959	3.29523e-06	2.03969e-07	4.60474e-06	1.38732e-06	3.6431e-06	5.49782e-07	3.99778e-06	3.87569e-07	2.90598e-06	2.4807e-07	98.3295	0.298412	0.417001	0.329916	0.362035	0.263163	0.00391101	**	0.00392574	**	0.00391479	**	0.00391842	**	0.00390695	**	0.023876	*
31.9812	Unidentified	Unassigned	4	Unassigned	97 m/z	0.000744339	0.000427095	3.29523e-06	2.03969e-07	4.60474e-06	1.38732e-06	3.6431e-06	5.49782e-07	3.99778e-06	3.87569e-07	2.90598e-06	2.4807e-07	97.5816	0.431999	0.603674	0.477605	0.524103	0.380969											0.037824	*
32.2486	Unidentified	Unassigned	4	Unassigned	69 m/z	0.00107988	0.000174816	3.29523e-06	2.03969e-07	4.60474e-06	1.38732e-06	3.6431e-06	5.49782e-07	3.99778e-06	3.87569e-07	2.90598e-06	2.4807e-07	98.3205	0.300023	0.419252	0.331696	0.363989	0.264583	0.00371297	**	0.00372709	**	0.00371659	**	0.00372006	**	0.00370909	**	0.032072	*
32.3484	Unidentified	Unassigned	4	Unassigned	TIC	0.000751994	0.000162804	0.000198298	0.000112005	0.000441688	0.000170773	0.000407732	0.000276247	0.000439321	0.000291983	0.000287662	0.000118446	29.762	7.84811	17.4809	16.137	17.3872	11.3849
32.76	Unidentified	Unassigned	4	Unassigned	TIC	0.000831342	7.68049e-05	0.0007474	0.000147583	0.00103689	0.000299469	0.000814154	0.000246623	0.00134338	0.000596951	2.90598e-06	2.4807e-07	17.4064	15.6488	21.7101	17.0465	28.1273	0.0608446									0.000418982	***
33.0599	??? M000000_A306003-101-xxx_NA_3050,41_PRED_VAR5_ALK_NA	Unassigned	4	Unassigned	73 m/z	2.96321e-06	4.51283e-07	3.29523e-06	2.03969e-07	4.60474e-06	1.38732e-06	3.6431e-06	5.49782e-07	0.0105384	0.0018172	2.90598e-06	2.4807e-07	0.0280719	0.0312173	0.043623	0.0345129	99.835	0.0275298							0.00440133	**
33.06	? M000000_A308003-101-xxx_NA_3063,01_PRED_VAR5_ALK_NA	Unassigned	4	Unassigned	73 m/z (147)	0.23241	0.189697	0.0679343	0.0405335	4.60474e-06	1.38732e-06	3.6431e-06	5.49782e-07	3.99778e-06	3.87569e-07	0.0433104	0.0113664	67.6265	19.7675	0.00133989	0.00106007	0.00116327	12.6024											0.000121	*** (BF)
33.0716	Unidentified	Unassigned	4	Unassigned	73 m/z	2.96321e-06	4.51283e-07	3.29523e-06	2.03969e-07	0.00608987	0.00236631	3.6431e-06	5.49782e-07	3.99778e-06	3.87569e-07	2.90598e-06	2.4807e-07	0.0485241	0.0539611	99.7248	0.0596577	0.0654658	0.047587			0.040903	*
33.2256	Unidentified	Unassigned	4	Unassigned		2.96321e-06	4.51283e-07	3.29523e-06	2.03969e-07	0.000282678	4.60933e-05	0.000418296	0.000106206	3.99778e-06	3.87569e-07	2.90598e-06	2.4807e-07	0.414936	0.461428	39.5833	58.5737	0.559807	0.406923			0.00387625	**	0.0173851	*
33.2304	Unidentified	Unassigned	4	Unassigned	TIC	2.96321e-06	4.51283e-07	3.29523e-06	2.03969e-07	0.000442184	7.35067e-05	3.6431e-06	5.49782e-07	3.99778e-06	3.87569e-07	2.90598e-06	2.4807e-07	0.645594	0.717931	96.3386	0.793723	0.870996	0.633126			0.0040528	**							0.034609	*
33.891	Unidentified	Unassigned	4	Unassigned	TIC	2.96321e-06	4.51283e-07	0.000227678	2.10383e-06	4.60474e-06	1.38732e-06	3.6431e-06	5.49782e-07	3.99778e-06	3.87569e-07	2.90598e-06	2.4807e-07	1.20557	92.63	1.87343	1.48219	1.62649	1.18229	9.09598e-07	***									0.034345	*
34.559	Unidentified	Unassigned	4	Unassigned		2.96321e-06	4.51283e-07	3.29523e-06	2.03969e-07	0.000114768	9.59932e-05	3.6431e-06	5.49782e-07	0.000286499	2.30005e-05	2.90598e-06	2.4807e-07	0.715623	0.795806	27.7168	0.879819	69.1902	0.701802							0.000481962	***
34.8476	Unidentified	Unassigned	4	Unassigned	73 m/z	0.00188027	0.00152082	0.00165789	0.00136119	4.60474e-06	1.38732e-06	3.6431e-06	5.49782e-07	3.99778e-06	3.87569e-07	0.0010729	0.000550617	40.6694	35.8594	0.0995987	0.0787988	0.0864703	23.2063
35.1502	Unidentified	Unassigned	4	Unassigned	71 m/z	2.96321e-06	4.51283e-07	3.29523e-06	2.03969e-07	4.60474e-06	1.38732e-06	0.00210988	0.00102808	3.99778e-06	3.87569e-07	2.90598e-06	2.4807e-07	0.139272	0.154877	0.216425	99.1649	0.187897	0.136582											0.032244	*
35.5445	Unidentified	Unassigned	4	Unassigned		0.00021128	2.30782e-05	3.29523e-06	2.03969e-07	4.60474e-06	1.38732e-06	3.6431e-06	5.49782e-07	3.99778e-06	3.87569e-07	2.90598e-06	2.4807e-07	91.9701	1.43441	2.00444	1.58584	1.74023	1.26497	0.000839586	***	0.000866061	***	0.0008458	***	0.000850907	***	0.000833634	***	0.039147	*
36.3946	Unidentified	Unassigned	4	Unassigned	119 m/z	2.96321e-06	4.51283e-07	0.000343396	0.000124784	0.000212229	0.000119511	0.000294929	0.000209236	3.99778e-06	3.87569e-07	2.90598e-06	2.4807e-07	0.34439	39.9102	24.6657	34.2773	0.464631	0.337739	0.0352415	*
36.6098	Unidentified	Unassigned	4	Unassigned	TIC	2.96321e-06	4.51283e-07	3.29523e-06	2.03969e-07	4.60474e-06	1.38732e-06	3.6431e-06	5.49782e-07	3.99778e-06	3.87569e-07	0.00267828	0.0005835	0.109879	0.122191	0.170749	0.135091	0.148242	99.3138									0.0101454	*	0.0013169	**
36.7835	Unidentified	Unassigned	4	Unassigned	71 m/z	2.96321e-06	4.51283e-07	3.29523e-06	2.03969e-07	4.60474e-06	1.38732e-06	0.00235043	0.000616658	3.99778e-06	3.87569e-07	2.90598e-06	2.4807e-07	0.125125	0.139145	0.194441	99.2498	0.168811	0.122709					0.0145207	*
37.5705	Unidentified	Unassigned	4	Unassigned		2.96321e-06	4.51283e-07	0.000171001	4.1022e-05	4.60474e-06	1.38732e-06	3.6431e-06	5.49782e-07	3.99778e-06	3.87569e-07	2.90598e-06	2.4807e-07	1.56687	90.4213	2.43488	1.92639	2.11393	1.53661	0.0118611	*									0.02117	*
37.575	Unidentified	Unassigned	4	Unassigned		0.000934264	0.000260639	3.29523e-06	2.03969e-07	4.60474e-06	1.38732e-06	3.6431e-06	5.49782e-07	3.99778e-06	3.87569e-07	2.90598e-06	2.4807e-07	98.0638	0.345879	0.483331	0.382393	0.419622	0.305022	0.0233367	*	0.0234429	*	0.0233647	*	0.0233931	*	0.0233055	*	8.2895e-11	*** (BF)
37.7117	Unidentified	Unassigned	4	Unassigned		0.0152662	0.00124166	0.00983221	0.00136082	0.011515	0.00110915	0.0157583	0.00118792	0.010041	0.00314566	0.0048746	0.00111152	22.688	14.6123	17.1132	23.4194	14.9225	7.24447	0.0419789	*							0.0033699	**	0.003196	**
38.0849	Unidentified	Unassigned	4	Unassigned		2.96321e-06	4.51283e-07	3.29523e-06	2.03969e-07	4.60474e-06	1.38732e-06	3.6431e-06	5.49782e-07	3.99778e-06	3.87569e-07	0.927671	0.706751	0.000319418	0.000355208	0.000496367	0.000392707	0.000430939	99.998											0.03138	*
38.1447	Unidentified	Unassigned	4	Unassigned		5.14443	0.287672	3.60754	0.591212	4.90325	0.214077	6.3742	0.14546	5.02274	1.34813	3.16131	0.381659	18.2339	12.7866	17.3791	22.5928	17.8026	11.205					0.0188596	*			0.0142676	*
38.2797	Unidentified	Unassigned	4	Unassigned		0.00906412	0.000333217	0.00618854	0.000928411	0.00613465	0.00133605	0.00956434	0.00139561	0.00731854	0.00193164	0.0030912	0.000900502	21.9144	14.9621	14.8318	23.1238	17.6941	7.47364	0.0434499	*							0.00339985	**
38.396	Unidentified	Unassigned	4	Unassigned		0.00646946	0.000684775	0.00394778	0.000809688	0.00489951	0.00155837	0.0060061	0.000512874	0.00608235	0.000890285	0.00282824	0.000448346	21.3984	13.0577	16.2056	19.8657	20.1179	9.35468									0.0308829	*
38.4114	Unidentified	Unassigned	4	Unassigned	TIC	2.96321e-06	4.51283e-07	3.29523e-06	2.03969e-07	4.60474e-06	1.38732e-06	0.00911783	0.00086107	0.00632923	0.00256536	2.90598e-06	2.4807e-07	0.0191659	0.0213134	0.0297833	58.9738	40.9372	0.0187958					0.00075636	***	0.045442	*
38.8148	Unidentified	Unassigned	4	Unassigned		2.96321e-06	4.51283e-07	3.29523e-06	2.03969e-07	4.60474e-06	1.38732e-06	3.6431e-06	5.49782e-07	0.00278157	0.000603144	2.90598e-06	2.4807e-07	0.105867	0.11773	0.164515	0.130158	99.3779	0.103823							0.00852831	**
38.8215	Unidentified	Unassigned	4	Unassigned		0.00596168	8.81015e-05	0.00283508	0.000912579	0.00346083	0.000370496	0.00485158	0.000482275	3.99778e-06	3.87569e-07	2.90598e-06	2.4807e-07	34.8309	16.5638	20.2198	28.3452	0.0233569	0.0169781	0.027021	*	0.00278221	**			2.86523e-07	***	2.86307e-07	***	0.0016524	**
38.8291	Unidentified	Unassigned	4	Unassigned		2.96321e-06	4.51283e-07	3.29523e-06	2.03969e-07	4.60474e-06	1.38732e-06	3.6431e-06	5.49782e-07	3.99778e-06	3.87569e-07	0.00132102	3.27799e-05	0.221214	0.246001	0.343761	0.271971	0.298449	98.6186									1.40416e-05	***
39.4855	Unidentified	Unassigned	4	Unassigned		2.96321e-06	4.51283e-07	3.29523e-06	2.03969e-07	4.60474e-06	1.38732e-06	3.6431e-06	5.49782e-07	3.99778e-06	3.87569e-07	0.00283125	0.00146565	0.103981	0.115632	0.161584	0.127839	0.140285	99.3507											1.2041e-09	*** (BF)
39.4903	Unidentified	Unassigned	4	Unassigned		0.0100347	0.00145814	0.00492917	0.000775723	0.00637564	0.00156469	0.00721129	0.00202356	0.00671679	0.00139256	0.00416489	7.05774e-05	25.4479	12.5003	16.1685	18.2877	17.0336	10.5621	0.036531	*
40.1249	Unidentified	Unassigned	4	Unassigned		2.96321e-06	4.51283e-07	3.29523e-06	2.03969e-07	0.000101167	5.98516e-05	3.15606e-05	1.17829e-05	3.99778e-06	3.87569e-07	5.63294e-05	4.64055e-05	1.48671	1.65329	50.7577	15.8347	2.00578	28.2618
40.4957	Unidentified	Unassigned	4	Unassigned	71 m/z	2.96321e-06	4.51283e-07	3.29523e-06	2.03969e-07	0.000166211	3.43786e-05	3.6431e-06	5.49782e-07	3.99778e-06	3.87569e-07	2.90598e-06	2.4807e-07	1.61909	1.80051	90.8176	1.99059	2.18438	1.58783			0.00783359	**
41.0433	Unidentified	Unassigned	4	Unassigned		0.00107029	0.000101968	3.29523e-06	2.03969e-07	4.60474e-06	1.38732e-06	3.6431e-06	5.49782e-07	3.99778e-06	3.87569e-07	2.90598e-06	2.4807e-07	98.3057	0.302666	0.422944	0.334618	0.367195	0.266913	0.000471391	***	0.000473811	***	0.000472012	***	0.000472608	***	0.000470726	***	5.5205e-14	*** (BF)
41.0449	Unidentified	Unassigned	4	Unassigned		2.96321e-06	4.51283e-07	3.29523e-06	2.03969e-07	4.60474e-06	1.38732e-06	3.6431e-06	5.49782e-07	0.000559131	0.00033874	2.90598e-06	2.4807e-07	0.513961	0.571549	0.798681	0.631887	96.9799	0.504035											0.044881	*
41.0489	Unidentified	Unassigned	4	Unassigned		2.96321e-06	4.51283e-07	0.000761244	0.000239051	4.60474e-06	1.38732e-06	3.6431e-06	5.49782e-07	3.99778e-06	3.87569e-07	2.90598e-06	2.4807e-07	0.380211	97.6757	0.590838	0.467449	0.512958	0.372868	0.0237861	*
41.4086	Unidentified	Unassigned	4	Unassigned	204 m/z	0.0015768	0.000553742	3.29523e-06	2.03969e-07	4.60474e-06	1.38732e-06	3.6431e-06	5.49782e-07	3.99778e-06	3.87569e-07	2.90598e-06	2.4807e-07	98.8436	0.206565	0.288653	0.228372	0.250605	0.182164	0.0317364	*	0.0318055	*	0.0317547	*	0.0317731	*	0.0317161	*	0.036959	*
42.3829	Unidentified	Unassigned	4	Unassigned	TIC	2.96321e-06	4.51283e-07	3.29523e-06	2.03969e-07	4.60474e-06	1.38732e-06	3.6431e-06	5.49782e-07	3.99778e-06	3.87569e-07	0.00296995	0.00187694	0.0991553	0.110265	0.154085	0.121906	0.133774	99.3808
43.1548	Unidentified	Unassigned	4	Unassigned	57 m/z	2.96321e-06	4.51283e-07	3.29523e-06	2.03969e-07	0.00175269	0.000580291	0.00174405	0.000119463	0.00165884	0.000499605	0.00183257	1.83249e-05	0.0423654	0.0471124	25.0584	24.935	23.7166	26.2005			0.0271923	*	0.000292249	***	0.0211567	*	9.19843e-07	***
43.9613	Unidentified	Unassigned	4	Unassigned		2.96321e-06	4.51283e-07	3.34834e-05	4.50776e-06	4.60474e-06	1.38732e-06	3.6431e-06	5.49782e-07	3.99778e-06	3.87569e-07	2.90598e-06	2.4807e-07	5.74285	64.8926	8.92423	7.06052	7.7479	5.63194	0.00294306	**
44.5138	Unidentified	Unassigned	4	Unassigned	71 m/z	2.96321e-06	4.51283e-07	3.29523e-06	2.03969e-07	4.60474e-06	1.38732e-06	3.6431e-06	5.49782e-07	3.99778e-06	3.87569e-07	0.000548584	7.43755e-06	0.52253	0.581078	0.811997	0.642422	0.704966	96.737									2.35056e-06	***	0.029254	*
44.5245	Unidentified	Unassigned	4	Unassigned	TIC	2.96321e-06	4.51283e-07	3.29523e-06	2.03969e-07	4.60474e-06	1.38732e-06	0.00253199	0.000861026	3.99778e-06	3.87569e-07	2.90598e-06	2.4807e-07	0.116215	0.129237	0.180596	99.3032	0.156791	0.113971					0.029123	*
44.7305	M000000_A341002-101-xxx_NA_3401,2_PRED_VAR5_ALK_NA	Unassigned	4	Unassigned	57 m/z	0.429118	0.0397515	0.265812	0.0471518	0.276975	0.0472245	0.479174	0.0144827	0.351872	0.121589	0.163267	0.0150902	21.8245	13.519	14.0867	24.3703	17.8959	8.30362									0.00333651	**	0.00083668	***
44.7364	M000000_A341002-101-xxx_NA_3401,2_PRED_VAR5_ALK_NA	Unassigned	4	Unassigned	441 m/z	2.96321e-06	4.51283e-07	3.29523e-06	2.03969e-07	4.60474e-06	1.38732e-06	0.0723102	0.012384	3.99778e-06	3.87569e-07	2.90598e-06	2.4807e-07	0.0040969	0.00455595	0.00636648	99.9754	0.00552729	0.00401778					0.00433198	**
45.8152	Unidentified	Unassigned	4	Unassigned		2.96321e-06	4.51283e-07	3.75011e-05	3.1384e-05	4.60474e-06	1.38732e-06	3.6431e-06	5.49782e-07	3.99778e-06	3.87569e-07	2.90598e-06	2.4807e-07	5.32798	67.4287	8.27954	6.55047	7.1882	5.22509
47.6303	Unidentified	Unassigned	4	Unassigned		0.000226695	0.000191043	3.29523e-06	2.03969e-07	4.60474e-06	1.38732e-06	3.6431e-06	5.49782e-07	3.99778e-06	3.87569e-07	2.90598e-06	2.4807e-07	92.475	1.34421	1.8784	1.48612	1.63081	1.18543
47.8191	Unidentified	Unassigned	4	Unassigned		0.000238569	1.09704e-06	3.29523e-06	2.03969e-07	4.60474e-06	1.38732e-06	3.6431e-06	5.49782e-07	3.99778e-06	3.87569e-07	2.90598e-06	2.4807e-07	92.8227	1.28211	1.79162	1.41746	1.55546	1.13066	1.07342e-07	***	1.31385e-06	***	2.15897e-07	***	1.50511e-07	***	1.14106e-07	***	0.037857	*
																																		112	0

## Sheet: Table S2. Extracellular, UV-B
Table S2: Extracellular compounds detected during UV-B exposure using GC-MS including; Retention time (RT), name, class, model (m/z), normalised mean abundance (n=3 or n=2) ± standard error (SE). T-test and ANOVA results showing statistical significant compounds, * = 0.05≥ p ≥0.01, ** = 0.01≥ p ≥0.001, *** = p ≤0.001, BF= sigificant after Bonferroni correction
						Control (0 h)		2 h UV-B		6 h UV-B		12 h UV-B		24 h UV-B		48 h UV-B		Abunance during UV-B exposure						T-test p-value; Control (0 h) vs UV-B exposure										ANOVA
RT (min)	NIST/GOLM name	Name	Level	Class	Model	Mean	± SE	Mean	± SE	Mean	± SE	Mean	± SE	Mean	± SE	Mean	± SE	0 h	2 h	6 h	12 h	24 h	48 h	0 vs. 2 h UV-B		0 vs. 6 h UV-B		0 vs. 12 h UV-B		0 vs. 24 h UV-B		0 vs. 48 h UV-B		p-value (≤0.05)
7.3598	??? M000067_A137001-101-xxx_NA_1346,8_TRUE_VAR5_ALK_Fumaric acid (2TMS)	Fumaric acid 2TMS	2	Acid	245 m/z	0.000104621	7.01885e-05	5.15215e-07	1.61236e-07	2.9886e-07	1.60602e-08	4.80306e-07	1.91251e-07	3.23228e-07	4.23802e-08	3.58859e-07	8.97175e-08	98.1459	0.483327	0.280363	0.450578	0.303222	0.336648																										0.336648
7.4827	>Ethanedioic acid, bis(trimethylsilyl) ester	Oxalic acid 2TMS	2	Acid	147 m/z (145)	4.53926e-07	1.83912e-07	5.15215e-07	1.61236e-07	0.00209765	0.000823367	0.00336853	0.00161323	3.23228e-07	4.23802e-08	3.58859e-07	8.97175e-08	0.00830176	0.00942266	38.3635	61.6063	0.00591144	0.0065631											0.011431	*														0.0065631
7.5198	>Pentanoic acid, 2-oxo-, trimethylsilyl ester	3-Hydroxybutyric acid 2TMS	2	Acid	145 m/z (147)	4.53926e-07	1.83912e-07	5.15215e-07	1.61236e-07	0.000795141	8.56343e-05	4.80306e-07	1.91251e-07	3.23228e-07	4.23802e-08	3.58859e-07	8.97175e-08	0.0569349	0.0646223	99.7326	0.0602436	0.0405417	0.0450109			0.00111669	**																						0.0450109
7.5327	>Butanoic acid, 3-methyl-2-[(trimethylsilyl)oxy]-, trimethylsilyl ester	2-Hydroxyisovaleric acid, TMS	2	Acid	73 m/z	0.00633356	0.0043356	5.15215e-07	1.61236e-07	2.9886e-07	1.60602e-08	4.80306e-07	1.91251e-07	3.23228e-07	4.23802e-08	3.58859e-07	8.97175e-08	99.9688	0.00813215	0.0047172	0.00758114	0.00510182	0.00566423											0.020292	*														0.00566423
7.5721	? M001233_A114014-101-xxx_NA_1133,08_TRUE_VAR5_ALK_Furan-2-carboxylic acid (1TMS)	Furoic acid	2	Acid	125 m/z	4.53926e-07	1.83912e-07	5.15215e-07	1.61236e-07	2.9886e-07	1.60602e-08	4.80306e-07	1.91251e-07	0.000141181	2.0398e-05	3.58859e-07	8.97175e-08	0.316793	0.359566	0.208573	0.335203	98.5294	0.250446							0.00266927	**																		0.250446
7.6387	>Propanoic acid, 3-[(trimethylsilyl)oxy]-, trimethylsilyl ester	3-Hydroxypropinoic acid 2TMS	2	Acid	147 m/z (220)	4.53926e-07	1.83912e-07	0.0134277	0.0031108	0.0104255	1.16275e-05	4.80306e-07	1.91251e-07	3.23228e-07	4.23802e-08	3.58859e-07	8.97175e-08	0.00190287	56.2894	43.7038	0.00201345	0.00135498	0.00150435	0.0124834	*	1.26848e-09	***																						0.00150435
7.8736	??? M000434_A116007-101-xxx_NA_1148,33_TRUE_VAR5_ALK_Butanoic acid, 3-hydroxy- (2TM	3-Hydroxybutanoic acid	2	Acid	147 m/z	0.568039	0.410487	0.234826	0.0397264	0.189658	0.0392496	0.189181	0.0615278	0.133361	0.0467356	0.144917	0.0554088	38.9073	16.0842	12.9904	12.9578	9.13439	9.92595											0.045151	*														9.92595
8.5381	>Butanoic acid, 3-methyl-3-[(trimethylsilyl)oxy]-, trimethylsilyl ester	3-Hydroxyisovaleric acid 2TMS	2	Acid	131 m/z (57)	4.53926e-07	1.83912e-07	5.15215e-07	1.61236e-07	2.9886e-07	1.60602e-08	4.80306e-07	1.91251e-07	0.000205511	7.216e-05	0.000199484	0.000157785	0.1116	0.126668	0.0734763	0.118086	50.5259	49.0443							0.0317342	*		***																49.0443
8.606	?? M000441_A127007-101-xxx_NA_1206,44_TRUE_VAR5_ALK_Isocaproic acid, 2-oxo- (1MEOX	Ketoleucine	2	Acid	73 m/z (57)	0.0243875	0.0210582	0.00524582	0.0027496	0.00601577	0.00205535	4.80306e-07	1.91251e-07	3.23228e-07	4.23802e-08	3.58859e-07	8.97175e-08	68.4077	14.7147	16.8744	0.00134727	0.000906662	0.00100661											0.02579	*														0.00100661
8.7474	>Butanoic acid, 2-oxo-	α-Ketobutyric acid	2	Acid	57 m/z	4.53926e-07	1.83912e-07	5.15215e-07	1.61236e-07	2.9886e-07	1.60602e-08	4.80306e-07	1.91251e-07	8.27818e-05	8.44133e-06	3.58859e-07	8.97175e-08	0.534729	0.606928	0.35206	0.565805	97.5177	0.422739							0.000966075	***																		0.422739
9.5682	>Ethylmethylmalonic acid, bis(trimethylsilyl) ester	Ethylmethylmalonic acid 2TMS	2	Acid	246 m/z (57)	4.53926e-07	1.83912e-07	5.15215e-07	1.61236e-07	2.9886e-07	1.60602e-08	0.00170498	0.000493114	3.23228e-07	4.23802e-08	3.58859e-07	8.97175e-08	0.0265931	0.0301837	0.0175086	99.8858	0.0189362	0.0210236					0.0258964	*					0.0029742	**														0.0210236
9.9095	>Butanedioic acid, bis(trimethylsilyl) ester	Butanedioic acid 2TMS	2	Acid	147 m/z (57)	0.00929182	0.00669771	0.00536731	0.00278437	0.00370857	0.000980183	0.00297004	0.000675649	0.00534858	0.000430037	0.00424912	0.00116536	30.0362	17.35	11.9881	9.60075	17.2895	13.7354																										13.7354
9.9603	>Acetic acid, bis[(trimethylsilyl)oxyl]-, trimethylsilyl ester	Glycolic acid 2TMS	2	Acid	191 m/z	0.0214121	0.00902632	0.0223999	0.00645	0.0146592	0.000484527	0.0211951	0.00846495	0.0163079	0.00277751	0.0177761	0.00502044	18.8238	19.6921	12.8872	18.6331	14.3365	15.6273																										15.6273
10.3168	>Butanedioic acid, methylene-, bis(trimethylsilyl) ester	Butanedioic acid 2TMS	2	Acid	147 m/z (70)	4.53926e-07	1.83912e-07	5.15215e-07	1.61236e-07	2.9886e-07	1.60602e-08	4.80306e-07	1.91251e-07	0.00832792	0.00222971	0.00573394	0.0016682	0.00322766	0.00366346	0.00212506	0.00341524	59.2161	40.7715							0.0153023	*	0.0263675	*	0.001408	**														40.7715
10.6108	?? M000000_A136012-101-xxx_NA_1359,08_PRED_VAR5_ALK_O-Toluic-acid_1TMS	O-Toluic acid 1TMS	2	Acid	193 m/z	4.53926e-07	1.83912e-07	5.15215e-07	1.61236e-07	2.9886e-07	1.60602e-08	0.00297408	0.000155321	3.23228e-07	4.23802e-08	3.58859e-07	8.97175e-08	0.0152527	0.0173122	0.0100422	99.9345	0.010861	0.0120583					0.000129428	***																				0.0120583
11.2638	?? M000730_A143004-101-xxx_NA_1403,98_PRED_VAR5_ALK_Butanoic acid, 2,4-dihydroxy-	2,4-Dihydroxybutanoic acid,	2	Acid	103 m/z	0.124524	0.0951702	0.0445382	0.00582481	0.0330623	0.00732716	0.0368095	0.0122717	0.0337378	0.00701554	0.0326528	0.0123584	40.7841	14.5872	10.8286	12.0559	11.0498	10.6945																										10.6945
11.5089	>(R*,S*)-3,4-Dihydroxybutanoic acid triTMS	3,4-Dihydroxybutanoic acid 3TMS	2	Acid	73 m/z	4.53926e-07	1.83912e-07	5.15215e-07	1.61236e-07	0.00423023	0.00113283	4.80306e-07	1.91251e-07	3.23228e-07	4.23802e-08	3.58859e-07	8.97175e-08	0.0107251	0.0121732	99.9496	0.0113484	0.00763706	0.00847894			0.0153131	**							0.037965	*														0.00847894
12.2259	>Malic acid, tris(trimethylsilyl) ester	Malic acid 3TMS	2	Acid	73 m/z (57)	0.00173134	0.000152521	5.15215e-07	1.61236e-07	2.9886e-07	1.60602e-08	0.00579594	0.00318934	0.00298104	0.000760195	0.00311084	0.00171199	12.7118	0.00378279	0.00219428	42.5547	21.8872	22.8403	0.000615301	***	0.000615069	***																						22.8403
12.6339	??? M000000_A151025-101-xxx_NA_1501,11_PRED_VAR5_ALK_1-Pyrroline-3-hydroxy-5-carbox	1-Pyrroline-3-hydroxy-5-carboxylic acid	2	Acid	156 m/z	4.53926e-07	1.83912e-07	5.15215e-07	1.61236e-07	2.9886e-07	1.60602e-08	0.00625843	0.000255613	3.23228e-07	4.23802e-08	0.00264193	0.000159299	0.00509917	0.00578766	0.00335724	70.304	0.00363097	29.6781					6.20245e-05	***			0.000198844	***																29.6781
12.9692	??? M000454_A154001-101-xxx_NA_1528,56_TRUE_VAR5_ALK_Erythronic acid (4TMS)	Erythronic acid	2	Acid	TIC	4.53926e-07	1.83912e-07	0.00564505	0.00212034	2.9886e-07	1.60602e-08	4.80306e-07	1.91251e-07	3.23228e-07	4.23802e-08	3.58859e-07	8.97175e-08	0.00803841	99.9661	0.0052924	0.00850556	0.00572392	0.0063549	0.0375094	*																								0.0063549
13.0878	>Propanoic acid, 2-methyl-2,3-bis[(trimethylsilyl)oxy]-, trimethylsilyl ester	2-Hydroxyisobutyric acid 2TMS	2	Acid	219 m/z	0.00434719	0.000429144	0.00960294	0.00246547	0.00618476	0.00089533	0.0133161	0.0076971	0.0132841	0.00359156	0.0163767	0.0034069	6.88809	15.2158	9.7997	21.0992	21.0485	25.9487																										25.9487
13.413	>2,3,4-Trimethoxymandelic acid, di-TMS	2,3,4-Trimethoxymandelic acid 2TMS	2	Acid	269 m/z (78)	0.00185468	0.000999517	0.00103242	0.00015266	0.000736905	2.22301e-05	4.80306e-07	1.91251e-07	3.23228e-07	4.23802e-08	3.58859e-07	8.97175e-08	51.1612	28.4793	20.3275	0.0132492	0.00891622	0.00989911																										0.00989911
13.4587	>Butanoic acid, 4-[(tert-butyldimethylsilyl)oxy]-, tert-butyldimethylsilyl ester	2-Hydroxybutanoic acid, 2TBDMS	2	Acid	275 m/z (269)	4.53926e-07	1.83912e-07	5.15215e-07	1.61236e-07	2.9886e-07	1.60602e-08	0.00426619	0.00219351	0.00338661	0.000298259	0.00502971	0.00154945	0.00357879	0.004062	0.00235624	33.635	26.7003	39.6547							0.00034321	***	0.0314995	*	1.9112e-11	*** (BF)														39.6547
13.8618	M000463_A164003-101-xxx_NA_1633,29_TRUE_VAR5_ALK_Benzoic acid, 4-hydroxy- (2TMS	4-Hydroxybenozic acid 2TMS	2	Acid	56 m/z	0.0025817	0.00133357	5.15215e-07	1.61236e-07	2.9886e-07	1.60602e-08	4.80306e-07	1.91251e-07	3.23228e-07	4.23802e-08	3.58859e-07	8.97175e-08	99.9235	0.0199412	0.0115672	0.01859	0.0125104	0.0138895											0.037765	*														0.0138895
14.1116	>Hexanedioic acid, 2-trimethylsilyloxy-, bis(trimethylsilyl) ester	2-Hydroxyadipic acid 3TMS	2	Acid	73 m/z	0.00149002	3.20103e-06	0.00242961	0.00104135	0.00158118	0.000762872	4.80306e-07	1.91251e-07	0.00195871	0.000639583	3.58859e-07	8.97175e-08	19.9725	32.5669	21.1944	0.00643811	26.255	0.00481022					9.20892e-09	***			9.09278e-09	***																0.00481022
15.7776	>Propanoic acid, anhydride	Propanoic acid	2	Acid	126 m/z (71)	4.53926e-07	1.83912e-07	1.92892e-05	5.77687e-06	2.9886e-07	1.60602e-08	4.80306e-07	1.91251e-07	3.23228e-07	4.23802e-08	3.58859e-07	8.97175e-08	2.14072	90.968	1.40943	2.26513	1.52434	1.69238	0.0221957	*																								1.69238
16.2202	>1,4-Benzenedicarboxylic acid, bis(trimethylsilyl) ester	1,4-Benzenedicarboxylic acid 2TMS	2	Acid	295 m/z (70)	4.53926e-07	1.83912e-07	5.15215e-07	1.61236e-07	0.00104021	0.000287281	4.80306e-07	1.91251e-07	3.23228e-07	4.23802e-08	3.58859e-07	8.97175e-08	0.0435488	0.0494288	99.7955	0.0460797	0.0310099	0.0344283			0.0223713	*																						0.0344283
16.8292	M000069_A182004-101-xxx_NA_1804,71_TRUE_VAR5_ALK_Citric acid (4TMS)	Citric acid 4TMS	2	Acid	305 m/z	0.0617101	0.0342133	0.0548972	0.0163653	0.0619279	0.00691191	0.197655	0.0643044	0.0498883	0.0202702	0.0440279	0.0235866	13.1268	11.6776	13.1732	42.0447	10.6121	9.36552											0.013745	*														9.36552
17.9933	>Mannonic acid, 2,3,4,6-tetrakis-O-(trimethylsilyl)-, lactone	Gluconolactone 4TMS	2	Acid	73 m/z	4.53926e-07	1.83912e-07	5.15215e-07	1.61236e-07	0.00184315	5.9951e-05	4.80306e-07	1.91251e-07	3.23228e-07	4.23802e-08	3.58859e-07	8.97175e-08	0.0245992	0.0279206	99.8845	0.0260288	0.0175164	0.0194474			3.13826e-05	***							0.032879	*														0.0194474
18.7062	>cis-4-Decene-1,10-dioic acid, di(trimethylsilyl)ester	4-Decene-1,10-dioic acid 2TMS	2	Acid	75 m/z (94)	4.53926e-07	1.83912e-07	0.00757734	0.00511179	0.00487641	4.39576e-05	4.80306e-07	1.91251e-07	0.00498524	0.00288188	3.58859e-07	8.97175e-08	0.00260274	43.4473	27.9606	0.002754	28.5846	0.00205764			6.69033e-07	***																						0.00205764
26.7448	>3-Furancarboxylic acid	3-Furancarboxylic acid	2	Acid	112 m/z	4.53926e-07	1.83912e-07	5.15215e-07	1.61236e-07	2.9886e-07	1.60602e-08	4.80306e-07	1.91251e-07	3.23228e-07	4.23802e-08	6.14677e-05	1.98295e-05	0.714402	0.810861	0.470355	0.75592	0.508705	96.7398									0.0257907	*	0.013565	**														96.7398
28.5157	>2-Amino-2-methyl-but-3-enoic acid	2-Amino-2-methyl-3-butenoic acid	2	Acid	70 m/z	3.31802e-05	1.18323e-05	3.69064e-05	2.3001e-05	2.52419e-05	4.82116e-06	4.80306e-07	1.91251e-07	1.6983e-05	2.44467e-06	3.16802e-05	2.72471e-06	22.9665	25.5457	17.4718	0.332456	11.7552	21.9283																										21.9283
29.4581	>2-Oxetanone, 3,3-dimethyl-	3,3-Dimethyl-2-oxetanone	2	Acid	70 m/z	4.53926e-07	1.83912e-07	4.91938e-05	1.44108e-05	2.9886e-07	1.60602e-08	4.80306e-07	1.91251e-07	3.23228e-07	4.23802e-08	3.58859e-07	8.97175e-08	0.888153	96.2528	0.58475	0.939768	0.632429	0.702145	0.0200492	*																								0.702145
8.9992	>3,6,9-Trioxa-2,10-disilaundecane, 2,2,10,10-tetramethyl-	Diethylene glycol 2TMS	2	Alcohol	117 m/z (90)	4.53926e-07	1.83912e-07	5.15215e-07	1.61236e-07	2.9886e-07	1.60602e-08	0.000509766	3.33617e-05	0.000609724	0.00037275	0.000868806	0.000516594	0.0228153	0.0258959	0.0150214	25.622	30.6461	43.6682					0.000254506	***																				43.6682
9.4411	>Trimethylsilyl ether of glycerol	Glycerol 3TMS	2	Alcohol	73 m/z (169)	0.110995	0.0682693	0.0630681	0.0245674	0.0563288	0.00918186	0.0800713	0.0289183	3.23228e-07	4.23802e-08	3.58859e-07	8.97175e-08	35.7513	20.3142	18.1434	25.7909	0.000104111	0.000115588											0.010374	*														0.00234796
9.7534	>2-Isopropyl-5-methyl-1-heptanol	2-Isopropyl-5-methyl-1-heptanol	2	Alcohol	69 m/z (125)	0.00614613	0.00275138	0.0077504	0.00212246	0.00448461	0.000278029	0.00829403	0.00212885	0.00605587	0.000821894	0.0050032	0.00116187	16.2879	20.5394	11.8847	21.9801	16.0487	13.259																										24.9692
12.4356	??? M000469_A149002-101-xxx_NA_1485,23_TRUE_VAR5_ALK_Threitol (4TMS)	Threitol 4TMS	2	Alcohol	217 m/z (174)	0.00598261	0.00451911	0.00227659	0.000458912	2.9886e-07	1.60602e-08	0.00375201	0.00185561	0.00327196	0.000834639	3.58859e-07	8.97175e-08	39.1434	14.8954	0.0019554	24.5489	21.408	0.00234796																										1.39018
12.6794	>Cyclohexene, 3,3,5,5-tetramethyl-1-(trimethylsilyloxy)-	3,3,5,5-Tetramethylcyclohexene-1-ol TMS	2	Alcohol	211 m/z	4.53926e-07	1.83912e-07	5.15215e-07	1.61236e-07	2.9886e-07	1.60602e-08	4.80306e-07	1.91251e-07	0.000341828	0.000128908	3.58859e-07	8.97175e-08	0.13198	0.1498	0.0868942	0.13965	99.3873	0.104339							0.038011	*																		0.000115588
12.9889	>Pentitol, 1-desoxytetrakis-O-(trimethylsilyl)-	1-Deoxypenitol 4TMS	2	Alcohol	117 m/z (71)	4.53926e-07	1.83912e-07	5.15215e-07	1.61236e-07	2.9886e-07	1.60602e-08	0.00416416	0.00242169	3.23228e-07	4.23802e-08	3.58859e-07	8.97175e-08	0.0108957	0.0123668	0.0071736	99.9532	0.00775851	0.00861378											0.025391	*														13.259
13.0901	>Propanetriol, 2-methyl-, tris-O-(trimethylsilyl)-	2-Methylpropanetriol 3TMS	2	Alcohol	73 m/z (71)	4.53926e-07	1.83912e-07	5.15215e-07	1.61236e-07	2.9886e-07	1.60602e-08	4.80306e-07	1.91251e-07	0.0144906	0.00553816	0.0196734	0.00842494	0.0013286	0.00150799	0.000874737	0.00140581	42.4127	57.5822							0.0391896	*																		0.104339
15.3744	M000588_A171012-101-xxx_NA_1707,57_TRUE_VAR5_ALK_Arabitol (5TMS)	Arabitol 5TMS	2	Alcohol	217 m/z (84)	0.00564248	0.00392876	0.00159382	0.000112621	0.00311025	0.000423042	0.0070649	0.00373349	0.0112016	0.00191823	0.00952202	0.00174102	14.796	4.17942	8.15587	18.526	29.3735	24.9692																										0.00861378
22.1365	>2,6-Octadiene-4,5-diol, 4-methyl-	4-Methyl-2,6-octadiene-4,5-diol	2	Alcohol	TIC	4.53926e-07	1.83912e-07	5.15215e-07	1.61236e-07	2.36824e-05	8.19512e-07	4.80306e-07	1.91251e-07	3.23228e-07	4.23802e-08	3.58859e-07	8.97175e-08	1.75845	1.99588	91.7427	1.86064	1.25214	1.39018			4.93839e-05	***																						57.5822
7.1581	??? M000424_A120001-101-xxx_NA_1200_TRUE_VAR5_ALK_Dodecane	Dodecane	2	Alkane	71 m/z (147)	0.0112842	0.00187709	0.0170988	0.00617237	0.00971481	0.00059931	0.0174695	0.00622683	0.0112722	0.0023576	0.0115862	0.00524738	14.3884	21.8025	12.3873	22.2752	14.3731	14.7735																										14.7735
7.3923	>Heptane, 2,3-dimethyl-	2,3-Dimethyl-heptane	2	Alkane	84 m/z (110)	4.53926e-07	1.83912e-07	5.15215e-07	1.61236e-07	2.9886e-07	1.60602e-08	4.80306e-07	1.91251e-07	3.23228e-07	4.23802e-08	0.000246891	0.000143478	0.182327	0.206945	0.120042	0.192923	0.12983	99.1679																										99.1679
9.3989	>Nonane, 2-methyl-	2-Methylnonane	2	Alkane	98 m/z (51)	7.74602e-05	1.92639e-05	5.15215e-07	1.61236e-07	2.9886e-07	1.60602e-08	4.80306e-07	1.91251e-07	2.72989e-05	1.23666e-05	3.58859e-07	8.97175e-08	72.7925	0.484169	0.280851	0.451363	25.6539	0.337235	0.0127189	*	0.0126166	*	0.0127044	*			0.012645	*																0.337235
9.5055	>Tetradecane, 1-iodo-	1-Iodotetradecane	2	Alkane	56 m/z (83)	0.00651714	0.00240074	0.00498034	0.00117568	0.00469819	0.000129977	0.00395947	0.00163481	3.23228e-07	4.23802e-08	3.58859e-07	8.97175e-08	32.3338	24.7092	23.3093	19.6443	0.00160364	0.00178042											0.0026386	**														0.00178042
9.9305	>2-Bromo dodecane	2-Bromo dodecane	2	Alkane	57 m/z (147)	4.53926e-07	1.83912e-07	5.15215e-07	1.61236e-07	2.9886e-07	1.60602e-08	0.00989481	0.00304317	3.23228e-07	4.23802e-08	3.58859e-07	8.97175e-08	0.00458661	0.0052059	0.00301977	99.9803	0.00326599	0.00362603					0.0313363	*					0.040482	*														0.00362603
10.0038	??? M000535_A150001-101-xxx_NA_1500_TRUE_VAR5_ALK_Pentadecane, n-	Pentadecane	2	Alkane	71 m/z (83)	0.030708	0.0110967	0.0466197	0.0150643	0.0252635	0.00104358	0.0438838	0.0125303	0.0332141	0.00545634	0.0322515	0.00888447	14.4889	21.9966	11.9201	20.7057	15.6714	15.2172																										15.2172
10.2251	>Tridecane	Tridecane	2	Alkane	71 m/z (73)	4.53926e-07	1.83912e-07	0.0119466	0.00628765	2.9886e-07	1.60602e-08	4.80306e-07	1.91251e-07	3.23228e-07	4.23802e-08	3.58859e-07	8.97175e-08	0.003799	99.984	0.00250122	0.00401978	0.00270516	0.00300337																										0.00300337
10.226	>Undecane, 2,10-dimethyl-	2,10-Dimethylundecane	2	Alkane	71 m/z (73)	4.53926e-07	1.83912e-07	5.15215e-07	1.61236e-07	2.9886e-07	1.60602e-08	0.013065	0.00378496	3.23228e-07	4.23802e-08	3.58859e-07	8.97175e-08	0.00347384	0.00394288	0.00228714	99.9851	0.00247362	0.00274631					0.0189657	*																				0.00274631
10.2273	>Octadecane, 1-iodo-	1-Iodo-octadecane	2	Alkane	71 m/z (73)	0.00418658	0.000259862	0.00791492	0.00236329	0.00541822	4.65881e-05	0.00768914	0.00182138	0.00612413	0.00273379	0.00641016	0.00188363	11.0923	20.9705	14.3555	20.3723	16.2258	16.9836			0.0430044	*																						16.9836
10.3637	??? M000538_A170009-101-xxx_NA_1698,45_PRED_VAR5_ALK_Heptadecane, n-	Heptadecane	2	Alkane	71 m/z (56)	4.53926e-07	1.83912e-07	0.00383456	0.00147285	0.00241842	0.000578358	0.00253616	0.00134719	0.00332005	0.000310623	3.58859e-07	8.97175e-08	0.00374836	31.6644	19.9704	20.9427	27.4157	0.00296333	0.0396939	*	0.0111999	*			0.000735284	***																		0.00296333
12.3617	>Decane, 2,9-dimethyl-	2,9-Dimethyldecane	2	Alkane	57 m/z (73)	4.53926e-07	1.83912e-07	5.15215e-07	1.61236e-07	2.9886e-07	1.60602e-08	0.00151721	0.000656475	0.00132837	0.000373345	3.58859e-07	8.97175e-08	0.0159429	0.0180955	0.0104966	53.2876	46.6553	0.0126039							0.0174846	*																		0.0126039
12.5882	>Dodecane, 1-iodo-	1-Iodododecane	2	Alkane	71 m/z (366)	0.000671474	0.000299743	5.15215e-07	1.61236e-07	2.9886e-07	1.60602e-08	0.00102484	0.000350809	3.23228e-07	4.23802e-08	0.000789169	0.00024249	27.0035	0.0207195	0.0120187	41.2142	0.0129987	31.7366																										31.7366
13.2223	??? M000548_A210012-101-xxx_NA_2102,8_PRED_VAR5_ALK_Heneicosane, n-	Heneicosane	2	Alkane	57 m/z (73)	0.00271262	0.000910864	0.00290939	0.000324508	0.00295479	8.73759e-05	0.00286999	0.000249442	0.00230786	0.000127324	0.00371357	0.0013415	15.5289	16.6554	16.9153	16.4298	13.2118	21.259																										21.259
18.8942	??? M000560_A250004-101-xxx_NA_2499,33_PRED_VAR5_ALK_Pentacosane, n-	Pentacosane	2	Alkane	57 m/z	0.0285808	0.0134383	0.0397518	0.0125719	0.0249828	0.00219986	0.0372487	0.00934586	0.0268557	0.0054045	0.0287383	0.00756458	15.353	21.3538	13.4202	20.0092	14.4263	15.4376																										15.4376
22.7802	?? M000560_A250004-101-xxx_NA_2499,33_PRED_VAR5_ALK_Pentacosane, n-	Pentacosane	2	Alkane	85 m/z	0.0175523	0.00912545	0.0250984	0.00598733	0.0160042	0.00187253	0.0232814	0.00597625	0.020876	0.00423604	0.0172743	0.00426745	14.6164	20.9002	13.3272	19.3872	17.3841	14.3849																										14.3849
23.1968	??? M000556_A230004-101-xxx_NA_2301,6_PRED_VAR5_ALK_Tricosane, n-	Tricosane	2	Alkane	57 m/z	0.000652164	8.74554e-05	5.15215e-07	1.61236e-07	0.000598051	4.43075e-05	4.80306e-07	1.91251e-07	3.23228e-07	4.23802e-08	3.58859e-07	8.97175e-08	52.0942	0.0411549	47.7718	0.0383664	0.0258191	0.0286653	0.00213039	**			0.00213007	**	0.00212853	**	0.00212888	**																0.0286653
23.6003	>Eicosane	Eicosane	2	Alkane	69 m/z (70)	4.53926e-07	1.83912e-07	5.15215e-07	1.61236e-07	2.9886e-07	1.60602e-08	0.00158749	0.000218975	3.23228e-07	4.23802e-08	3.58859e-07	8.97175e-08	0.0285589	0.032415	0.0188029	99.8773	0.020336	0.0225778					0.00231045	**																				0.0225778
24.953	>Hexane, 3,3-dimethyl-	3,3-Methylhexane	2	Alkane	85 m/z	5.62887e-05	4.15561e-05	5.15215e-07	1.61236e-07	2.9886e-07	1.60602e-08	4.80306e-07	1.91251e-07	3.23228e-07	4.23802e-08	3.58859e-07	8.97175e-08	96.6078	0.884259	0.51293	0.824344	0.554753	0.615907																										0.615907
24.9579	>Hexane, 2,4,4-trimethyl-	2,4,4-Trimethylhexane	2	Alkane	71 m/z	4.53926e-07	1.83912e-07	5.15215e-07	1.61236e-07	7.88402e-05	2.67783e-05	4.80306e-07	1.91251e-07	3.23228e-07	4.23802e-08	3.58859e-07	8.97175e-08	0.560598	0.636291	97.3676	0.593177	0.399186	0.443191			0.0293882	*							0.035357	*														0.443191
27.0082	>Nonadecane, 9-methyl-	9-Methylnonadecane	2	Alkane	53 m/z (266)	0.000794804	0.000153863	0.00104419	0.000595422	0.00107333	0.000484543	0.0007423	0.000329747	0.00107	0.000200036	0.000683983	0.000103591	14.6952	19.306	19.8449	13.7244	19.7833	12.6462																										12.6462
27.1892	??? M000561_A260001-101-xxx_NA_2605,36_PRED_VAR5_ALK_Hexacosane, n-	Hexacosane	2	Alkane	58 m/z	4.53926e-07	1.83912e-07	5.15215e-07	1.61236e-07	0.0966136	0.014168	4.80306e-07	1.91251e-07	0.0771857	0.00115825	3.58859e-07	8.97175e-08	0.000261176	0.00029644	55.5886	0.000276354	44.4104	0.000206477			0.00276063	**			3.08441e-06	***																		0.000206477
8.7534	>1-Nonene, 4,6,8-trimethyl-	1-Nonene,4,6,8-trimethyl	2	Alkene	57 m/z	4.53926e-07	1.83912e-07	5.15215e-07	1.61236e-07	0.000269364	3.71274e-05	4.80306e-07	1.91251e-07	3.23228e-07	4.23802e-08	3.58859e-07	8.97175e-08	0.167195	0.18977	99.2149	0.176911	0.119055	0.132179			0.00231503	**							0.033041	*														0.132179
12.5245	>2,2-Dimethyl-3-heptene trans	2,2-Dimethyl-3-heptene	2	Alkene	57 m/z	4.53926e-07	1.83912e-07	5.15215e-07	1.61236e-07	2.9886e-07	1.60602e-08	0.00236628	0.000137119	3.23228e-07	4.23802e-08	3.58859e-07	8.97175e-08	0.0191673	0.0217553	0.0126196	99.9177	0.0136485	0.0151531					0.000176606	***																				0.0151531
7.6015	>1-Propyne, 3-iodo-	3-Iodo-propyne	2	Alkyne	166 m/z	4.53926e-07	1.83912e-07	5.15215e-07	1.61236e-07	2.9886e-07	1.60602e-08	4.80306e-07	1.91251e-07	3.23228e-07	4.23802e-08	9.12414e-06	5.63036e-06	4.05448	4.60191	2.66942	4.2901	2.88708	81.497																										81.497
8.7616	>1,3-Butadiyne	1,3-Butadiyne	2	Alkyne	50 m/z	4.53926e-07	1.83912e-07	5.15215e-07	1.61236e-07	4.78366e-05	7.88861e-07	4.80306e-07	1.91251e-07	3.23228e-07	4.23802e-08	4.9853e-05	3.09591e-06	0.45638	0.518001	48.0952	0.482902	0.324975	50.1225			5.28234e-06	***					0.000226565	***																50.1225
27.1445	>Iodoacetylene	Iodoacetylene	2	Alkyne	152 m/z	4.53926e-07	1.83912e-07	5.15215e-07	1.61236e-07	2.9886e-07	1.60602e-08	4.80306e-07	1.91251e-07	3.23228e-07	4.23802e-08	0.000514764	0.000289484	0.087828	0.0996866	0.057825	0.0929321	0.0625398	99.5992											0.017681	*														99.5992
11.3331	??? M001033_A198011-101-xxx_NA_1987,02_TRUE_VAR5_ALK_Glycyl-proline (3TMS)	Glycylproline	2	Amino acid	373 m/z (73)	0.0025385	0.00169249	0.000693785	0.000475663	0.000647334	4.59818e-05	0.00110402	0.000519895	0.000951811	0.000359143	0.000773378	0.00015734	37.8382	10.3414	9.64899	16.4562	14.1874	11.5278																										11.5278
8.8471	M000096_A128002-101-xxx_NA_1260,11_TRUE_VAR5_ALK_Ethanolamine (3TMS)	Ethanolamine 3TMS	2	Amino alcohol	174 m/z (147)	0.0102318	0.00260693	0.0139638	0.00432498	0.0109236	0.00137504	0.0108802	0.00300027	0.0101443	0.00123265	0.0147873	0.00829227	14.425	19.6865	15.4003	15.3391	14.3016	20.8474																										20.8474
7.1527	>1-(3-Methylbutyl)-2,3,4,6-tetramethylbenzene	1-(3-Methylbutyl)-2,3,4,6-tetramethylbenzene	2	Aromatic	84 m/z (71)	4.53926e-07	1.83912e-07	5.15215e-07	1.61236e-07	0.00011451	1.20284e-05	4.80306e-07	1.91251e-07	3.23228e-07	4.23802e-08	3.58859e-07	8.97175e-08	0.389164	0.441709	98.1726	0.41178	0.277112	0.30766			0.00104883	***																						20.0294
7.281	>Benzimidazo[2,1-a]isoquinoline	Benzimidazo[2,1-α]isoquinoline	2	Aromatic	218 m/z	4.53926e-07	1.83912e-07	5.15215e-07	1.61236e-07	5.60164e-06	3.28927e-06	4.80306e-07	1.91251e-07	3.23228e-07	4.23802e-08	3.58859e-07	8.97175e-08	5.86985	6.6624	72.4365	6.21097	4.17975	4.64051																										0.0132669
7.4201	>2-[3,4-Dichlorophenyl]-4-[[2-[1-methyl-2-pyrrolidinyl]ethyl]amino]-6-[trichloromethyl]-S-triazine	2-[3,4-Dichlorophenyl]-4-[[2-[1-methyl-2-pyrrolidinyl]ethyl]amino]-6-[trichloromethyl]-S-triazine	2	Aromatic	110 m/z (131)	4.53926e-07	1.83912e-07	5.15215e-07	1.61236e-07	8.58752e-05	1.07366e-05	4.80306e-07	1.91251e-07	3.23228e-07	4.23802e-08	3.58859e-07	8.97175e-08	0.515785	0.585427	97.578	0.54576	0.367276	0.407763			0.00175985	**																						6.70954
7.7094	>3-Iodoisonicotinic acid	3-Iodoisonicotinic acid	2	Aromatic	57 m/z	4.53926e-07	1.83912e-07	5.15215e-07	1.61236e-07	2.9886e-07	1.60602e-08	5.84e-06	2.95783e-06	3.23228e-07	4.23802e-08	3.58859e-07	8.97175e-08	5.82697	6.61373	3.83641	74.9671	4.14922	4.60661											0.020353	*														0.30766
7.8952	>1-(Prop-2-enyl)-1-phenylaminocyclopentane	1-(Prop-2-enyl)-1-phenylaminocyclopentane	2	Aromatic	201 m/z (147)	4.53926e-07	1.83912e-07	0.00142209	0.000244664	2.9886e-07	1.60602e-08	4.80306e-07	1.91251e-07	3.23228e-07	4.23802e-08	3.58859e-07	8.97175e-08	0.0318767	99.8655	0.0209873	0.0337292	0.0226985	0.0252007	0.00439301	**																								4.64051
7.9258	>1,2-Bis(diethylamino)-1,2-bis(4-cyanophenyl)ethane	1,2-Bis(diethylamino)-1,2-bis(4-cyanophenyl)ethane	2	Aromatic	187 m/z	0.00051309	0.000271358	0.000302861	0.00013772	2.9886e-07	1.60602e-08	4.80306e-07	1.91251e-07	3.23228e-07	4.23802e-08	3.58859e-07	8.97175e-08	62.7701	37.0512	0.0365617	0.0587593	0.0395428	0.0439019											0.011924	*														0.407763
8.8626	>1,2,4-Thiadiazole-3,5-diamine	1,2,4-Thiadiazole-3,5-diamine	2	Aromatic	116 m/z (174)	4.53926e-07	1.83912e-07	5.15215e-07	1.61236e-07	2.9886e-07	1.60602e-08	4.80306e-07	1.91251e-07	2.07915e-05	3.58626e-06	3.58859e-07	8.97175e-08	1.98233	2.24998	1.30514	2.09753	90.7979	1.56716							0.00476581	**																		4.60661
9.0487	M000347_A128003-101-xxx_NA_1251,31_TRUE_VAR5_ALK_Benzoic acid, (1TMS)	Benzoic acid 1TMS	2	Aromatic	179 m/z	0.0133597	0.00981003	0.00603876	0.0010694	0.00486952	0.000953799	0.00426267	0.00152231	0.00221074	0.000455154	0.0028211	0.0010489	39.8055	17.9926	14.5088	12.7007	6.58694	8.4055											0.0022633	**														0.0252007
9.1845	>2,4-Pyrimidinediamine, 6-methyl-N4-phenyl-	2-Amino-4-phenylamino-6-methylpyrimidine	2	Aromatic	200 m/z	4.53926e-07	1.83912e-07	5.15215e-07	1.61236e-07	2.9886e-07	1.60602e-08	4.80306e-07	1.91251e-07	3.23228e-07	4.23802e-08	4.94243e-05	3.1471e-06	0.881481	1.0005	0.580357	0.932708	0.627677	95.9773									0.000244073	***																0.0439019
9.2624	>p-Terphenyl	p-Terphenyl	2	Aromatic	230 m/z (58)	4.53926e-07	1.83912e-07	0.000125261	3.50391e-05	0.000118475	1.43981e-05	4.80306e-07	1.91251e-07	3.23228e-07	4.23802e-08	3.58859e-07	8.97175e-08	0.18501	51.0537	48.2876	0.195762	0.13174	0.146263	0.0235459	*	0.00161115	***																						1.56716
9.9834	>4H-1,2,4-Triazol-4-amine	H-1,2,4-Triazol-4-amine	2	Aromatic	84 m/z (85)	0.000392574	1.35982e-05	0.000259674	0.000128212	0.000376741	0.00021392	0.000413067	0.000236586	3.23228e-07	4.23802e-08	5.86729e-05	4.00577e-05	26.1533	17.2994	25.0984	27.5185	0.0215334	3.90878							3.7957e-05	***	0.0156746	*																8.4055
10.2354	??? M000000_A136002-101-xxx_NA_1332,55_TRUE_VAR5_ALK_similar to Lumichrome (2MeOX)	6,8-Dimethylbenzo[g]pteridine-2,4(1H,3H)-dione	2	Aromatic	184 m/z (73)	0.00813837	0.00476519	0.00558685	0.00208679	0.00199479	0.000291429	0.00288085	0.00100265	0.00162793	0.000180349	3.58859e-07	8.97175e-08	40.2309	27.6178	9.86097	14.2411	8.04746	0.00177397																										95.9773
10.6155	>Imidazo[1,5-a]pyridine, 3-phenyl-	3-Phenyl-imidazo[1,5-a]pyridine	2	Aromatic	78 m/z	4.53926e-07	1.83912e-07	5.15215e-07	1.61236e-07	2.9886e-07	1.60602e-08	4.80306e-07	1.91251e-07	3.23228e-07	4.23802e-08	4.08234e-05	7.849e-07	1.05823	1.20111	0.696725	1.11973	0.753533	95.1707									8.42923e-06	***	0.012859	*														0.146263
10.9318	>3,3-Diethyl-1-phenylazetidin-2,4-dione	3,3-Diethyl-1-phenylazetidin-2,4-dione	2	Aromatic	98 m/z	0.000775153	0.000298942	0.000742327	0.000435226	2.9886e-07	1.60602e-08	4.80306e-07	1.91251e-07	3.23228e-07	4.23802e-08	3.58859e-07	8.97175e-08	51.0324	48.8714	0.0196755	0.0316211	0.0212798	0.0236256											0.0016895	**														3.90878
11.3094	>Phthalic acid, di(3-methylphenyl) ester	Phthalic acid, di(3-methylphenyl) ester	2	Aromatic	239 m/z	0.00120256	0.000230875	0.0013103	0.000938287	0.000255216	5.94267e-05	0.000338525	0.000145958	0.000178455	4.20385e-05	0.000268053	8.75788e-05	33.8453	36.8776	7.18288	9.52756	5.02251	7.54417							0.0120244	*	0.0193598	*																0.00177397
11.407	>1-(2-Acetylphenyl]-1H-pyridin-2-one	1-(2-Acetylphenyl]-1H-pyridin-2-one	2	Aromatic	170 m/z	4.53926e-07	1.83912e-07	5.15215e-07	1.61236e-07	0.000247095	7.32642e-05	0.000222231	1.44303e-05	3.23228e-07	4.23802e-08	3.58859e-07	8.97175e-08	0.0963795	0.109393	52.4643	47.1851	0.0686291	0.0761945			0.0202893	*	0.000249625	***																				95.1707
11.4112	>2-Hydroxy-naphthoic acid, methyl ester	2-Hydroxy-naphthoic acid, methyl ester	2	Aromatic	170 m/z (233)	4.53926e-07	1.83912e-07	0.000104144	5.22473e-05	2.9886e-07	1.60602e-08	4.80306e-07	1.91251e-07	3.23228e-07	4.23802e-08	3.58859e-07	8.97175e-08	0.427994	98.1942	0.281787	0.452867	0.304762	0.338358											0.019791	*														0.0236256
11.5843	>Benzoic acid, 4-(4-pentylcyclohexyl)-, 4'-cyano[1,1'-biphenyl]-4-yl ester	4'-Cyano-4'biphenylyl 4-(trans-4-pentylcyclohexyl)benzoate	2	Aromatic	257 m/z (78)	4.53926e-07	1.83912e-07	0.000104758	3.141e-05	5.22829e-05	7.77518e-06	4.80306e-07	1.91251e-07	5.22797e-05	1.33206e-06	2.92168e-05	3.0577e-06	0.189553	43.7453	21.8326	0.200569	21.8313	12.2006	0.0293604	*	0.00263422	**			1.68313e-05	***	0.00109005	**	0.01019	*														7.54417
11.6604	>Phentermine, n-heptafluorobutyryl deriv.	Phentermine, HFB	2	Aromatic	254 m/z	4.53926e-07	1.83912e-07	5.15215e-07	1.61236e-07	2.9886e-07	1.60602e-08	3.15572e-05	1.88296e-05	3.23228e-07	4.23802e-08	3.58859e-07	8.97175e-08	1.35471	1.53762	0.891926	94.1801	0.964649	1.07099																										0.0761945
11.7492	>Pyrene, 1,9-dimethyl-	1,9-Dimethylpyrene	2	Aromatic	230 m/z	4.53926e-07	1.83912e-07	5.15215e-07	1.61236e-07	3.30878e-05	8.035e-06	4.80306e-07	1.91251e-07	3.23228e-07	4.23802e-08	3.58859e-07	8.97175e-08	1.28885	1.46287	93.9478	1.36375	0.917756	1.01893			0.0121663	*																						0.338358
12.1974	>4(1H)-Pyrimidinone, 5-hydroxy-2-methyl-	5-Hydroxy-2-methyl-1H-pyrimidin-6-one	2	Aromatic	126 m/z	4.53926e-07	1.83912e-07	5.15215e-07	1.61236e-07	2.9886e-07	1.60602e-08	4.80306e-07	1.91251e-07	3.23228e-07	4.23802e-08	6.94669e-05	3.44061e-05	0.634521	0.720194	0.417762	0.671396	0.451824	97.1043																										12.2006
12.8449	?? M001212_A155003-101-xxx_NA_1541,53_PRED_VAR5_ALK_similar to Ditertbutylphenol (	Ditertbutylphenol	2	Aromatic	TIC	4.53926e-07	1.83912e-07	0.00604034	0.00129321	2.9886e-07	1.60602e-08	4.80306e-07	1.91251e-07	0.00534461	0.000434902	0.0051887	0.00178365	0.00273864	36.4427	0.00180309	0.00289779	32.2452	31.3046	0.00820402	**					0.00048571	***	0.0298705	*																1.07099
12.847	M001212_A155003-101-xxx_NA_1541,53_PRED_VAR5_ALK_similar to Ditertbutylphenol (	Di-tert-butylphenol	2	Aromatic	263 m/z	0.00232164	0.000322867	0.00529411	0.0014473	0.00289553	7.9175e-05	0.00457691	0.00148674	0.00349116	0.000626265	0.00465338	0.00087192	9.99298	22.7873	12.4631	19.7003	15.0269	20.0294																										1.01893
13.3344	>Benzoic acid, 3-(5-chloro-2-methoxybenzoyl)-4-hydroxy-	3-(5-Chloro-2-methoxybenzoyl)-4-hydroxy-benzoic acid	2	Aromatic	70 m/z	4.53926e-07	1.83912e-07	5.15215e-07	1.61236e-07	2.9886e-07	1.60602e-08	2.33582e-05	1.89557e-05	3.23228e-07	4.23802e-08	3.58859e-07	8.97175e-08	1.79359	2.03576	1.18088	92.2947	1.27716	1.41795						***					0.047983	*														97.1043
13.6101	?? M001237_A161002-101-xxx_NA_1598,07_TRUE_VAR5_ALK_Benzene-1,2,4-triol (3TMS)	Benzene-1,2,4-triol 3TMS	2	Aromatic	342 m/z	0.00162323	0.000885297	0.00128712	0.000373053	2.9886e-07	1.60602e-08	0.0012934	0.000624629	3.23228e-07	4.23802e-08	0.000880253	0.000289523	31.9243	25.3139	0.00587771	25.4375	0.00635695	17.312											0.048441	*														31.3046
13.6325	>(4-Imidazol-1-yl-6-methoxy-[1,3,5]triazin-2-yl)(diphenyl)amine	(4-Imidazol-1-yl-6-methoxy-[1,3,5]triazin-2-yl)(diphenyl)amine	2	Aromatic	343 m/z	4.53926e-07	1.83912e-07	5.15215e-07	1.61236e-07	2.9886e-07	1.60602e-08	1.98466e-05	5.49214e-06	3.23228e-07	4.23802e-08	3.58859e-07	8.97175e-08	2.08254	2.36373	1.37112	91.0533	1.48292	1.64639					0.0179155	*																				1.41795
13.6948	>1,3,5-Triazine, 2,4,6-tris[(trimethylsilyl)oxy]-	Cyanuric acid 3TMS	2	Aromatic	73 m/z	0.0154217	0.0138696	5.15215e-07	1.61236e-07	2.9886e-07	1.60602e-08	4.80306e-07	1.91251e-07	3.23228e-07	4.23802e-08	3.58859e-07	8.97175e-08	99.9872	0.00334041	0.00193767	0.00311408	0.00209566	0.00232667											0.00052726	***														17.312
14.2229	>1,2,3,4-Tetrahydropyrimidin-2,4-dione, 6-amino-5-[3-[3,5-methoxyphenyl]	1,2,3,4-Tetrahydropyrimidin-2,4-dione, 6-amino-5-[3-[3,5-methoxyphenyl]	2	Aromatic	191 m/z (70)	5.45198e-05	3.01775e-05	0.000113773	4.45692e-05	2.9886e-07	1.60602e-08	4.80306e-07	1.91251e-07	3.23228e-07	4.23802e-08	3.58859e-07	8.97175e-08	32.117	67.0222	0.176055	0.282942	0.19041	0.2114																										1.64639
14.2888	>Silanamine, N-[2-[3,4-bis[(trimethylsilyl)oxy]phenyl]ethyl]-1,1,1-trimethyl-N-(trimethylsilyl)-	Dopamine TMS	2	Aromatic	174 m/z	4.53926e-07	1.83912e-07	5.15215e-07	1.61236e-07	0.000674949	0.000572166	0.000813286	0.000472501	0.000828408	9.59291e-05	3.58859e-07	8.97175e-08	0.0195829	0.022227	29.1181	35.0861	35.7385	0.0154816							0.00138313	**																		0.00232667
14.6405	>Phenanthrene, 9,10-diethyl-3,6-dimethoxy-	9,10-Diethyl-3,6-dimethoxyphenanthrene	2	Aromatic	279 m/z (78)	4.53926e-07	1.83912e-07	5.15215e-07	1.61236e-07	0.000188281	4.54096e-05	0.000277228	3.89066e-05	3.23228e-07	4.23802e-08	3.58859e-07	8.97175e-08	0.0971672	0.110287	40.3033	59.3432	0.06919	0.0768172			0.0115395	*	0.00206353	**					0.029101	*														0.2114
15.6113	>Acetamide, N,N'-2,6-pyrazinediylbis-, N-oxide	Acetamide, N,N'-2,6-pyrazinediylbis-, N-oxide	2	Aromatic	126 m/z	4.53926e-07	1.83912e-07	3.74536e-05	1.88373e-05	2.9886e-07	1.60602e-08	4.80306e-07	1.91251e-07	3.23228e-07	4.23802e-08	3.58859e-07	8.97175e-08	1.15301	95.1353	0.759129	1.22002	0.821025	0.911532																										0.0154816
15.8951	>dl-à-Tocopherol succinate	Tocopherol succinate	2	Aromatic	430 m/z	4.53926e-07	1.83912e-07	5.15215e-07	1.61236e-07	2.9886e-07	1.60602e-08	4.80306e-07	1.91251e-07	3.23228e-07	4.23802e-08	2.81629e-05	3.15045e-06	1.50136	1.70407	0.988476	1.58861	1.06907	93.1484									0.00132806	**																0.0768172
17.4972	>2H-1-Benzopyran-2-one, 7-(diethylamino)-4-(trifluoromethyl)-	2H-1-Benzopyran-2-one, 7-(diethylamino)-4-(trifluoromethyl)-	2	Aromatic	242 m/z (245)	4.53926e-07	1.83912e-07	0.00117779	0.000132399	2.9886e-07	1.60602e-08	4.80306e-07	1.91251e-07	0.00152553	6.79147e-05	3.58859e-07	8.97175e-08	0.0167815	43.5425	0.0110488	0.0177568	56.3987	0.0132669	0.00126663	**					8.03284e-05	***																		0.911532
17.7165	>8-Phenyl-6-thio-theophylline	1,3-Dimethyl-8-phenyl-6-sulfanylidene-7H-purin-2-one	2	Aromatic	272 m/z	4.53926e-07	1.83912e-07	5.15215e-07	1.61236e-07	1.1417e-05	4.23376e-08	4.80306e-07	1.91251e-07	3.23228e-07	4.23802e-08	3.58859e-07	8.97175e-08	3.35037	3.80274	84.2674	3.54508	2.38571	2.6487			2.29584e-05	***																						93.1484
18.0891	>Benzo[1,2-c:3,4-c':5,6-c'']tris[1,2,5]oxadiazole	Benzotrifuroxan	2	Aromatic	204 m/z	0.000106284	7.77963e-05	5.15215e-07	1.61236e-07	2.9886e-07	1.60602e-08	4.80306e-07	1.91251e-07	0.000508441	0.000466377	3.58859e-07	8.97175e-08	17.2433	0.0835876	0.0484865	0.0779239	82.4885	0.0582207																										2.6487
18.6255	>Hexanoic acid, 6-(4-cyanophenyl)-2-naphthalenyl ester	6-(4-Cyanophenyl)-2-naphthalenyl ester hexanoic acid	2	Aromatic	245 m/z	4.53926e-07	1.83912e-07	1.45662e-05	7.334e-06	2.9886e-07	1.60602e-08	4.80306e-07	1.91251e-07	3.23228e-07	4.23802e-08	3.58859e-07	8.97175e-08	2.75418	88.3797	1.81332	2.91424	1.96117	2.17737																										0.0582207
18.628	>4-Oxo-2-phenyl-1,4-dihydroquinoline-3-carbonitrile	4-Oxo-2-phenyl-1,4-dihydroquinoline-3-carbonitrile	2	Aromatic	246 m/z	4.53926e-07	1.83912e-07	0.00549215	0.00208982	0.00324673	0.000969427	4.80306e-07	1.91251e-07	3.23228e-07	4.23802e-08	3.58859e-07	8.97175e-08	0.00519337	62.8357	37.1458	0.00549518	0.00369805	0.00410571			0.0205802	*							0.034106	*														2.17737
19.0117	>1,2,3-Benzenetriol, triacetate	1,2,3-Benzenetriol, triacetate	2	Aromatic	126 m/z	0.00011563	6.76652e-05	5.81192e-05	2.42284e-05	3.09392e-05	1.83101e-05	2.69069e-05	1.13531e-05	2.50423e-05	4.33454e-06	1.09198e-05	3.71472e-07	43.2169	21.7221	11.5636	10.0565	9.35959	4.0813																										0.00410571
19.8481	>4-Azaphenanthrene, 1-methyl-3-phenylethynyl-	1-Methyl-3-phenylethynyl-4-azaphenanthrene	2	Aromatic	293 m/z	0.000128117	2.25358e-05	0.000507373	0.000113897	0.000216491	0.000118649	4.80306e-07	1.91251e-07	3.23228e-07	4.23802e-08	3.58859e-07	8.97175e-08	15.0171	59.471	25.3756	0.0562984	0.0378867	0.0420632					0.00473096	**	0.00471283	**	0.00471687	**	0.031266	*														4.0813
20.5942	>4-Pentenoic acid, 2,2-diethyl-3-oxo-5-phenyl-, ethyl ester	4-Pentenoic acid, 2,2-diethyl-3-oxo-5-phenyl-, ethyl ester	2	Aromatic	131 m/z	4.53926e-07	1.83912e-07	3.62197e-05	1.37049e-05	2.9886e-07	1.60602e-08	4.80306e-07	1.91251e-07	1.6977e-05	4.46132e-06	3.58859e-07	8.97175e-08	0.828504	66.1081	0.545478	0.876652	30.9863	0.654988	0.039471	*					0.0208267	*			0.010811	*														0.0420632
22.3754	>1,3-Diphenyl-2-azafluorene	1,3-Diphenyl-2-azafluorene	2	Aromatic	319 m/z (327)	0.000221854	0.000168711	9.46372e-05	6.84456e-05	0.000237934	8.83502e-05	0.000204628	7.21466e-05	3.23228e-07	4.23802e-08	3.58859e-07	8.97175e-08	29.2015	12.4566	31.318	26.9342	0.0425448	0.0472347																										0.654988
23.0918	>3-Fluoro-p-anisidine	3-Fluoro-4-methoxyaniline	2	Aromatic	126 m/z	1.57086e-05	1.94602e-06	2.48008e-05	1.25032e-07	1.56159e-05	3.99789e-06	4.80306e-07	1.91251e-07	3.23228e-07	4.23802e-08	3.58859e-07	8.97175e-08	27.4206	43.2916	27.2588	0.83841	0.564218	0.626416	0.0363351	*			0.0014662	**	0.00138593	**	0.00140258	**																0.0472347
25.3203	>Phenol, 2,6-bis(1,1-dimethylethyl)-4-isocyano-	Phenol, 2,6-bis(1,1-dimethylethyl)-4-isocyano-	2	Aromatic	216 m/z	1.76063e-05	9.03365e-06	5.15215e-07	1.61236e-07	2.9886e-07	1.60602e-08	4.80306e-07	1.91251e-07	3.23228e-07	4.23802e-08	3.58859e-07	8.97175e-08	89.9071	2.63097	1.52614	2.4527	1.65058	1.83253																										0.626416
26.9272	>20-Carboethoxy-20-demethylvincadifformine	20-Carboethoxy-20-demethylvincadifformine	2	Aromatic	182 m/z (196)	0.00470154	0.00173703	0.00284997	0.00207972	0.00202629	0.00105128	0.000855435	0.000629419	0.00237101	0.00049986	3.58859e-07	8.97175e-08	36.7175	22.2574	15.8247	6.68069	18.5169	0.00280258											0.0039044	**														1.83253
26.9342	>Piperoxan	Piperoxan	2	Aromatic	98 m/z (196)	0.00455672	0.000410296	0.00213409	0.00202214	0.00523395	0.00356425	0.00391913	0.00229896	0.00162319	0.000976974	0.0115709	0.00954708	15.6923	7.34931	18.0245	13.4966	5.58989	39.8474																										0.00280258
27.002	>Pyridine, 2-chloro-6-(2-furanylmethoxy)-4-(trichloromethyl)-	2-Chloro-6-(2-furanylmethoxy)-4-(trichloromethyl)pyridine	2	Aromatic	81 m/z (112)	4.53926e-07	1.83912e-07	5.15215e-07	1.61236e-07	2.9886e-07	1.60602e-08	4.80306e-07	1.91251e-07	3.23228e-07	4.23802e-08	0.00115477	0.000156442	0.0392384	0.0445364	0.0258341	0.0415187	0.0279405	99.8209									0.00219242	**																39.8474
27.0494	>Naphtho[2,1-b]furan	Naphtho[2,1-b]furan	2	Aromatic	168 m/z (57)	0.00379233	7.42829e-05	0.00494563	0.00390544	2.9886e-07	1.60602e-08	4.80306e-07	1.91251e-07	0.00202366	0.000926495	3.58859e-07	8.97175e-08	35.2357	45.9513	0.0027768	0.00446267	18.8024	0.00333427			6.85932e-06	***	6.8605e-06	***			6.85969e-06	***																99.8209
27.0631	>Benzene, 1-ethoxy-4-fluoro-	1-Ethoxy-4-fluorobenze	2	Aromatic	112 m/z	4.53926e-07	1.83912e-07	5.15215e-07	1.61236e-07	2.9886e-07	1.60602e-08	4.80306e-07	1.91251e-07	0.00312581	0.00311154	3.58859e-07	8.97175e-08	0.0145121	0.0164715	0.00955461	0.0153555	99.9326	0.0114728																										0.00333427
27.0632	>5-Methyl-1-(4-methylphenyl)-1H-benzimidazole 3-oxide #	5-Methyl-1-(4-methylphenyl)-1H-benzimidazole 3-oxide #	2	Aromatic	238 m/z	4.53926e-07	1.83912e-07	5.15215e-07	1.61236e-07	2.9886e-07	1.60602e-08	0.000856429	0.000590557	0.000773258	0.00034796	0.000654128	0.000449389	0.0198647	0.0225469	0.0130787	37.4791	33.8394	28.626																										0.0114728
27.0699	>Thiophene, 2-iodo-	2-Iodothiophene	2	Aromatic	210 m/z (57)	0.00100853	0.000340423	0.00192382	0.000722889	0.000761464	0.000351023	0.00147782	0.000535798	3.23228e-07	4.23802e-08	0.000371972	5.10528e-05	18.1916	34.7013	13.7351	26.6566	0.0058303	6.70954							0.0414874	*																		28.626
27.0833	>5-Amino-2-(4-cyanophenyl)pyrimidine	5-Amino-2-(4-cyanophenyl)pyrimidine	2	Aromatic	196 m/z (338)	0.00201666	0.0013009	0.00230935	0.000693251	0.00280196	0.0013546	4.80306e-07	1.91251e-07	0.00107808	0.000489434	3.58859e-07	8.97175e-08	24.5728	28.1392	34.1415	0.00585246	13.1363	0.00437265																										0.00437265
27.1371	>Phenol, o-(isopentylthio)-	o-(Isopentylthio)-phenol	2	Aromatic	126 m/z	4.53926e-07	1.83912e-07	5.15215e-07	1.61236e-07	2.9886e-07	1.60602e-08	0.00801696	0.00798804	3.23228e-07	4.23802e-08	3.58859e-07	8.97175e-08	0.0056607	0.00642501	0.00372694	99.9757	0.00403082	0.00447516																										0.00447516
29.8463	>1,2-Benzenedicarboxylic acid, diisooctyl ester	1,2-Benzenedicarboxylic acid, diisooctyl ester	2	Aromatic	167 m/z (69)	0.0123575	0.00835052	0.0071098	0.0022094	0.00363805	0.000399415	0.00351426	0.00147683	0.00425989	0.00108609	0.0027593	0.000724216	36.7358	21.1357	10.815	10.447	12.6636	8.20272																										8.20272
30.0508	>Pyrido[2,3-b]isoquinolino[3,4-d]furan-5(6H)-one, 7,9-dimethyl-	Pyrido[2,3-b]isoquinolino[3,4-d]furan-5(6H)-one, 7,9-dimethyl-	2	Aromatic	280 m/z	4.53926e-07	1.83912e-07	5.15215e-07	1.61236e-07	2.9886e-07	1.60602e-08	4.80306e-07	1.91251e-07	1.36964e-05	7.14499e-06	3.58859e-07	8.97175e-08	2.8723	3.26012	1.89109	3.03922	86.6665	2.27075																										2.27075
30.2952	>2-Iodo-4-methyl-6-nitrophenol	2-Iodo-4-methyl-6-nitrophenol	2	Aromatic	279 m/z	1.28576e-05	2.34754e-06	5.15215e-07	1.61236e-07	2.9886e-07	1.60602e-08	4.80306e-07	1.91251e-07	3.23228e-07	4.23802e-08	3.58859e-07	8.97175e-08	86.6761	3.4732	2.01469	3.23786	2.17896	2.41916	0.00597553	**	0.00557321	**	0.00597565	**	0.00561106	**	0.00568462	**																2.41916
30.3135	>cis-2,3-Dimethyl-1-(p-nitrobenzoyl)aziridine	cis-2,3-Dimethyl-1-(p-nitrobenzoyl)aziridine	2	Aromatic	70 m/z	4.53926e-07	1.83912e-07	5.15215e-07	1.61236e-07	2.9886e-07	1.60602e-08	5.65245e-05	8.93392e-06	3.23228e-07	4.23802e-08	3.58859e-07	8.97175e-08	0.776279	0.881092	0.511094	96.6651	0.552766	0.613701					0.00352096	**																				0.613701
35.0341	>Quinoline, 2-phenyl-	2-Phenylquinoline	2	Aromatic	204 m/z	4.53926e-07	1.83912e-07	5.15215e-07	1.61236e-07	0.000104322	7.4345e-05	4.80306e-07	1.91251e-07	1.44296e-05	1.34422e-06	3.58859e-07	8.97175e-08	0.376516	0.427353	86.5312	0.398397	11.9689	0.297661							0.000865018	***																		0.297661
36.582	>2-Amino-4-hydroxy-6,7-bis[3-phenylpropyl]pteridine	2-Amino-4-hydroxy-6,7-bis[3-phenylpropyl]pteridine	2	Aromatic	295 m/z	4.53926e-07	1.83912e-07	5.15215e-07	1.61236e-07	2.9886e-07	1.60602e-08	4.80306e-07	1.91251e-07	2.98385e-05	2.30111e-06	3.58859e-07	8.97175e-08	1.42093	1.61279	0.935526	1.50351	93.4039	1.12334							0.000445635	***			0.047787	*														1.12334
31.3569	>Vinyl butyrate	Vinyl butyrate	2	Ester	TIC	4.53926e-07	1.83912e-07	2.0779e-05	9.83561e-06	2.9886e-07	1.60602e-08	4.80306e-07	1.91251e-07	3.23228e-07	4.23802e-08	3.58859e-07	8.97175e-08	2.00019	91.5609	1.3169	2.11643	1.42427	1.58128																										1.58128
9.213	??? M000458_A127006-101-xxx_NA_1261,1_TRUE_VAR5_ALK_Octanoic acid, n- (1TMS)	Octanoic acid TMS	2	Fatty acid	73 m/z (174)	0.0114474	0.00901104	5.15215e-07	1.61236e-07	0.00211758	0.00057504	0.0020881	0.000298066	3.23228e-07	4.23802e-08	3.58859e-07	8.97175e-08	73.1262	0.00329122	13.5272	13.3389	0.00206479	0.00229241																										0.00229241
10.4878	?? M000461_A138003-101-xxx_NA_1360,69_TRUE_VAR5_ALK_Nonanoic acid (1TMS)	Nonanoic acid TMS	2	Fatty acid	215 m/z	0.00697306	0.00421446	0.00441176	0.00116279	0.00327821	0.000552906	0.000504367	1.90469e-05	3.23228e-07	4.23802e-08	0.00293302	0.00138103	38.5236	24.3734	18.1109	2.78645	0.00178572	16.2039																										16.2039
11.7316	?? M000478_A147004-101-xxx_NA_1456,08_TRUE_VAR5_ALK_Decanoic acid (1TMS)	Decanoic acid 1TMS	2	Fatty acid	TIC	4.53926e-07	1.83912e-07	0.000991897	0.000145162	0.000848542	0.000212663	0.000890168	0.000270836	3.23228e-07	4.23802e-08	3.58859e-07	8.97175e-08	0.0166167	36.31	31.0623	32.5861	0.0118323	0.0131366	0.00240349	**	0.0162928	*	0.0216659	*					0.046503	*														0.0131366
14.1402	??? M000479_A166003-101-xxx_NA_1654,1_TRUE_VAR5_ALK_Dodecanoic acid (1TMS)	Dodecanoic acid TMS	2	Fatty acid	257 m/z (73)	4.53926e-07	1.83912e-07	5.15215e-07	1.61236e-07	0.00188685	6.13977e-05	4.80306e-07	1.91251e-07	3.23228e-07	4.23802e-08	3.58859e-07	8.97175e-08	0.0240302	0.0272748	99.8872	0.0254267	0.0171112	0.0189975			6.68618e-06	***							0.02988	*														0.0189975
16.9826	? M000480_A185004-101-xxx_NA_1845,77_TRUE_VAR5_ALK_Tetradecanoic acid (1TMS)	Tetradecanoic acid TMS	2	Fatty acid	117 m/z	0.0052701	0.00327618	0.00678414	0.00102191	0.00408559	0.000980907	0.00361505	0.000331839	3.23228e-07	4.23802e-08	0.00209859	0.00134621	24.1153	31.0433	18.6951	16.542	0.00147905	9.60287																										9.60287
20.3775	M000483_A205001-101-xxx_NA_2046,19_TRUE_VAR5_ALK_Hexadecanoic acid (1TMS)	Hexadecanoic acid TMS	2	Fatty acid	118 m/z	0.296572	0.148818	0.340838	0.0969895	0.20542	0.0132195	0.287848	0.0821129	0.18926	0.0410291	0.205366	0.0585951	19.4435	22.3456	13.4675	18.8715	12.408	13.4639											0.036921	*														13.4639
34.1537	M000000_A278004-101-xxx_NA_2773,72_PRED_VAR5_ALK_similar to Octadecanoic acid-2	Octadecanoic acid	2	Fatty acid	73 m/z	0.0449943	0.0299593	0.0305742	0.00819496	0.016769	0.00247884	0.024683	0.00550572	0.0286007	0.0038445	0.0247781	0.00516031	26.4052	17.9427	9.84103	14.4854	16.7845	14.5412																										14.5412
12.1273	>Tridecanol, 2-ethyl-2-methyl-	2-Ethyl-2-methyl-1-tridecanol	2	Fatty alcohol	71 m/z (82)	4.53926e-07	1.83912e-07	5.15215e-07	1.61236e-07	0.00206562	3.76684e-05	4.80306e-07	1.91251e-07	0.00293512	0.000631163	0.00363835	0.00197512	0.00525345	0.00596277	23.9061	0.00555875	33.9692	42.1079			5.53843e-06	***			0.00966421	**			0.032965	*														42.1079
13.0797	M000000_A157019-101-xxx_NA_1564,92_PRED_VAR5_ALK_Dodecanol_1TMS	Dodecanol TMS	2	Fatty alcohol	103 m/z (219)	0.0230239	0.0167235	5.15215e-07	1.61236e-07	2.9886e-07	1.60602e-08	4.80306e-07	1.91251e-07	3.23228e-07	4.23802e-08	3.58859e-07	8.97175e-08	99.9914	0.00223755	0.00129793	0.00208594	0.00140376	0.0015585																										0.0015585
14.2482	??? M000746_A232005-101-xxx_NA_2360,9_PRED_VAR5_ALK_Eicosan-1-ol, n- (1TMS)	1-Eicosanol	2	Fatty alcohol	355 m/z (191)	4.53926e-07	1.83912e-07	5.15215e-07	1.61236e-07	3.85571e-05	1.12112e-05	4.80306e-07	1.91251e-07	3.87583e-05	4.8974e-06	3.58859e-07	8.97175e-08	0.573691	0.651151	48.7302	0.607031	48.9844	0.453541			0.0197966	*			0.00185946	**																		0.453541
22.4453	??? M000704_A215001-101-xxx_NA_2152,83_PRED_VAR5_ALK_Octadecan-1-ol, n- (1TMS)	Octadecan-1-ol TMS	2	Fatty alcohol	327 m/z	8.48136e-05	1.26716e-05	6.18375e-05	1.61726e-05	0.000115415	4.45741e-05	5.70501e-05	4.41863e-05	0.000177359	1.72753e-05	3.58859e-07	8.97175e-08	17.0708	12.4463	23.2301	11.4827	35.6978	0.0722292							0.0496364	*	0.00295163	**																0.0722292
8.4826	>5-[Cyano-(4,5-dihydro-3H-pyrrol-2-yl)-methylene]pyrrolidine-2-carboxylic acid, methyl ester	5-[Cyano-(4,5-dihydro-3H-pyrrol-2-yl)-methylene]pyrrolidine-2-carboxylic acid, methyl ester	2	Heterocycle	174 m/z (147)	4.53926e-07	1.83912e-07	0.00025108	0.000186533	2.9886e-07	1.60602e-08	4.80306e-07	1.91251e-07	3.23228e-07	4.23802e-08	3.58859e-07	8.97175e-08	0.179421	99.243	0.118129	0.189848	0.12776	0.141844																										0.141844
9.9969	>3H-Pyrazol-3-one, 2,4-dihydro-2,4-dimethyl-	2,4-Dimethyl-4H-pyrazol-3-one	2	Heterocycle	112 m/z (71)	4.53926e-07	1.83912e-07	0.000999085	0.000673548	2.9886e-07	1.60602e-08	4.80306e-07	1.91251e-07	3.23228e-07	4.23802e-08	3.58859e-07	8.97175e-08	0.0453473	99.8087	0.0298561	0.0479826	0.0322905	0.0358501											0.028605	*														0.0358501
10.1845	>Aziridine, 1-(2-buten-2-yl)-	1-(2-buten-2-yl)-aziridine	2	Heterocycle	56 m/z	4.53926e-07	1.83912e-07	0.0001364	5.99884e-05	2.9886e-07	1.60602e-08	4.80306e-07	1.91251e-07	3.23228e-07	4.23802e-08	3.58859e-07	8.97175e-08	0.328184	98.6153	0.216072	0.347256	0.23369	0.259451																										0.259451
14.0568	>5,5-Dimethyl-2-(2,2,2-trifluoro-1-trifluoromethylethyl)-4,5-dihydrooxazole	5,5-Dimethyl-2-(2,2,2-trifluoro-1-trifluoromethylethyl)-4,5-dihydrooxazole	2	Heterocycle	191 m/z	4.53926e-07	1.83912e-07	5.15215e-07	1.61236e-07	2.9886e-07	1.60602e-08	4.80306e-07	1.91251e-07	3.23228e-07	4.23802e-08	0.000199907	7.32521e-05	0.22474	0.255085	0.147966	0.237801	0.160031	98.9744									0.0354174	*																98.9744
15.3059	>2,3-Dihydrofuran	2,3-Dihydrofuran	2	Heterocycle	70 m/z (84)	4.53926e-07	1.83912e-07	5.15215e-07	1.61236e-07	2.9886e-07	1.60602e-08	4.80306e-07	1.91251e-07	0.000101191	8.78045e-06	3.58859e-07	8.97175e-08	0.439433	0.498766	0.289318	0.464971	97.9601	0.347402							0.000596808	***			0.048745	*														0.347402
15.6173	>Conhydrin	Conhydrin	2	Heterocycle	84 m/z	3.40036e-05	1.35346e-05	7.40248e-05	2.49262e-05	3.53374e-05	9.64626e-06	3.92125e-05	8.72329e-06	8.1946e-05	3.23671e-05	6.6044e-05	2.72463e-05	10.2864	22.3932	10.6899	11.8622	24.7894	19.9789																										19.9789
15.7601	>Pyrrolidine, 1-methyl-	1-Methylpyrrolidine	2	Heterocycle	84 m/z (71)	4.53926e-07	1.83912e-07	5.15215e-07	1.61236e-07	2.9886e-07	1.60602e-08	0.000146041	5.66437e-05	3.23228e-07	4.23802e-08	3.58859e-07	8.97175e-08	0.306726	0.34814	0.201945	98.6823	0.218411	0.242487					0.0409887	*																				0.242487
15.8341	>5-Methylenehydantoin	5-Methylenehydantoin	2	Heterocycle	112 m/z	4.53926e-07	1.83912e-07	5.15215e-07	1.61236e-07	2.9886e-07	1.60602e-08	7.25157e-05	1.06521e-05	2.8228e-05	9.56969e-06	3.58859e-07	8.97175e-08	0.443415	0.503285	0.291939	70.8365	27.5743	0.350549					0.00282914	**	0.0440403	*																		0.350549
16.331	>2-Ethoxy-4,4,5,5-tetramethyloxazoline	2-Ethoxy-4,4,5,5-tetramethyloxazoline	2	Heterocycle	84 m/z	4.53926e-07	1.83912e-07	5.15215e-07	1.61236e-07	2.9886e-07	1.60602e-08	4.80306e-07	1.91251e-07	5.21303e-05	3.30946e-05	3.58859e-07	8.97175e-08	0.836924	0.949925	0.551021	0.885561	96.1149	0.661645																										0.661645
17.0248	>1,2,4-Triazine-3,5(2H,4H)-dione, 6-fluoro-	1,2,4-Triazine-3,5(2H,4H)-dione, 6-fluoro-	2	Heterocycle	131 m/z	4.53926e-07	1.83912e-07	5.15215e-07	1.61236e-07	2.9886e-07	1.60602e-08	4.80306e-07	1.91251e-07	3.55124e-05	9.00187e-06	3.58859e-07	8.97175e-08	1.20662	1.36954	0.794426	1.27674	94.3988	0.953916							0.0136596	*																		0.953916
18.5814	>Octahydroxanthen-1,9-dione, 3,3,7,7,-tetramethyl-10-hexyl-	Octahydroxanthen-1,9-dione, 3,3,7,7,-tetramethyl-10-hexyl-	2	Heterocycle	273 m/z	4.53926e-07	1.83912e-07	1.36586e-05	6.23648e-07	2.9886e-07	1.60602e-08	3.51442e-05	1.54782e-06	3.23228e-07	4.23802e-08	3.58859e-07	8.97175e-08	0.903558	27.1879	0.594892	69.9559	0.643398	0.714323	0.000135451	***			8.5965e-05	***																				0.714323
19.0259	>1,3-Dioxolan-2-one, 4,5-bis(methylene)-	1,3-Dioxolan-2-one, 4,5-bis(methylene)-	2	Heterocycle	112 m/z	4.53926e-07	1.83912e-07	5.15215e-07	1.61236e-07	2.05496e-05	7.26516e-06	0.000118841	0.00010378	1.44382e-05	2.63553e-06	2.99779e-05	1.95143e-05	0.245664	0.278833	11.1214	64.3162	7.8139	16.224			0.0341012	*			0.00611533	**																		16.224
19.8752	>2-Carbethoxy-N-methylpyrrolidine	2-Carbethoxy-N-methylpyrrolidine	2	Heterocycle	84 m/z	4.53926e-07	1.83912e-07	5.15215e-07	1.61236e-07	4.8221e-05	1.40448e-05	4.80306e-07	1.91251e-07	3.23228e-07	4.23802e-08	3.58859e-07	8.97175e-08	0.901496	1.02322	95.7668	0.953886	0.64193	0.712694			0.0197515	*																						0.712694
22.9912	>Ethanone, 1-cyclopropyl-2-(1-pyrrolidinyl)-	1-Cyclopropyl-2-pyrolidin-1-ylethanone	2	Heterocycle	84 m/z	4.53926e-07	1.83912e-07	5.15215e-07	1.61236e-07	3.47322e-05	1.51571e-05	4.80306e-07	1.91251e-07	3.23228e-07	4.23802e-08	3.58859e-07	8.97175e-08	1.23136	1.39762	94.2178	1.30292	0.876818	0.973475																										0.973475
26.9145	>Pyrrolidine, 2-bytyl-1-methyl-5-nonyl-	2-Butyl-1-methyl-5-nonylpyrrolidine	2	Heterocycle	140 m/z (71)	4.53926e-07	1.83912e-07	5.15215e-07	1.61236e-07	2.9886e-07	1.60602e-08	0.000918307	0.000190635	3.23228e-07	4.23802e-08	3.58859e-07	8.97175e-08	0.049326	0.055986	0.0324757	99.7881	0.0351236	0.0389955					0.00855596	**																				0.0389955
27.1304	>2,2-Dipropyl-N-ethylpiperidine	2,2-Dipropyl-N-ethylpiperidine	2	Heterocycle	154 m/z	0.00397634	0.000351494	0.00396711	0.00211186	2.9886e-07	1.60602e-08	4.80306e-07	1.91251e-07	3.23228e-07	4.23802e-08	0.00221255	0.000789035	39.1484	39.0575	0.00294237	0.00472877	0.00318228	21.7833			0.000621177	***	0.000621262	***	0.000621188	***																		21.7833
27.131	>1-Methyl-2-butyl-5-heptylpyrrolidine	1-Methyl-2-butyl-5-heptylpyrrolidine	2	Heterocycle	140 m/z	4.53926e-07	1.83912e-07	5.15215e-07	1.61236e-07	2.9886e-07	1.60602e-08	0.00785172	0.00591549	3.23228e-07	4.23802e-08	3.58859e-07	8.97175e-08	0.00577979	0.00656018	0.00380535	99.9752	0.00411562	0.00456932						**					0.039582	*														0.00456932
27.1383	>2,2-Diethyl-N-ethylpiperidine	2,2-Diethyl-N-ethylpiperidine	2	Heterocycle	140 m/z (196)	0.00379107	0.00123178	5.15215e-07	1.61236e-07	0.00446035	0.00223076	4.80306e-07	1.91251e-07	3.23228e-07	4.23802e-08	3.58859e-07	8.97175e-08	45.9351	0.00624269	54.0445	0.00581971	0.00391644	0.00434818	0.037029	*			0.0370279	*	0.0370233	*	0.0370244	*																0.00434818
27.315	>Piperidine, 1-(1-methylpentyl)-	1-(1-Methylpentyl)piperidine	2	Heterocycle	112 m/z	4.53926e-07	1.83912e-07	5.15215e-07	1.61236e-07	2.9886e-07	1.60602e-08	7.45131e-05	4.76789e-05	3.23228e-07	4.23802e-08	0.00778995	0.00121908	0.00577069	0.00654985	0.00379936	0.947274	0.00410915	99.0325									0.00333621	**																99.0325
28.0813	>Pyrrolidin-2-one, 5-heptyl-	5-Heptapyrrolidin-2-one	2	Heterocycle	84 m/z	3.21865e-05	9.91542e-07	5.15215e-07	1.61236e-07	2.9886e-07	1.60602e-08	4.80306e-07	1.91251e-07	3.23228e-07	4.23802e-08	3.58859e-07	8.97175e-08	94.2146	1.50811	0.874806	1.40592	0.946134	1.05043	3.13551e-05	***	2.74346e-05	***	3.26623e-05	***	2.76909e-05	***	2.85775e-05	***																1.05043
28.6828	>Oxazolidine, 2,2-dimethyl-	2,2-Dimethyloxazolidine	2	Heterocycle	70 m/z	4.53926e-07	1.83912e-07	5.15215e-07	1.61236e-07	2.9886e-07	1.60602e-08	4.80306e-07	1.91251e-07	3.23228e-07	4.23802e-08	1.23108e-05	4.19022e-06	3.15613	3.58227	2.07796	3.33954	2.24739	85.5967									0.0323226	*																85.5967
29.8768	>N-Methyl-2-tert.-butoxycarbonylazetidine	Tert-butyl-1-methylazetidine-2-carboxylate	2	Heterocycle	70 m/z	4.53926e-07	1.83912e-07	5.15215e-07	1.61236e-07	5.7926e-05	2.55621e-05	4.80306e-07	1.91251e-07	3.23228e-07	4.23802e-08	3.58859e-07	8.97175e-08	0.755818	0.857869	96.4508	0.799742	0.538196	0.597525																										0.597525
34.0731	>1,3-Dipentyl-heptabarbital	1,3-Dipentyl-heptabarbital	2	Heterocycle	361 m/z	4.53926e-07	1.83912e-07	5.15215e-07	1.61236e-07	2.9886e-07	1.60602e-08	4.80306e-07	1.91251e-07	3.23228e-07	4.23802e-08	2.32836e-05	3.30254e-06	1.79027	2.03199	1.17869	1.89431	1.2748	91.8299									0.00268898	**																91.8299
9.3733	>1,3-Cyclopentanedione, 2-isopentyl-	2-Isopentyl-1,3-cyclopentanedione	2	Ketone	112 m/z (83)	0.000146907	3.27094e-05	0.000331102	0.00028939	2.9886e-07	1.60602e-08	4.80306e-07	1.91251e-07	3.23228e-07	4.23802e-08	3.58859e-07	8.97175e-08	30.6395	69.0558	0.0623313	0.100174	0.0674136	0.074845			0.00921457	**	0.00924808	**	0.00921894	**	0.00922548	**																0.074845
10.2761	>Cyclobutanone, 2,2,4,4-tetramethyl-	2,2,4,4-Tetramethyl-cyclobutanone	2	Ketone	70 m/z	4.53926e-07	1.83912e-07	5.15215e-07	1.61236e-07	2.9886e-07	1.60602e-08	4.80306e-07	1.91251e-07	3.23228e-07	4.23802e-08	0.000175698	2.98846e-05	0.255345	0.289822	0.168116	0.270184	0.181824	98.8347									0.00427903	**	0.015523	*														98.8347
12.866	>Cyclobutanone	Cyclobutanone	2	Ketone	70 m/z (71)	4.53926e-07	1.83912e-07	3.30289e-05	1.63355e-06	7.71843e-05	2.73512e-05	4.80306e-07	1.91251e-07	5.22152e-05	4.00447e-05	5.86581e-05	7.82326e-06	0.204452	14.8765	34.7645	0.216334	23.5182	26.4201	0.000121159	***	0.0328101	*					0.00214508	**																26.4201
16.3172	>Cyclobutanone, 2-methyl-	2-Methylcyclobutanone	2	Ketone	84 m/z	2.28162e-05	3.39511e-06	5.15215e-07	1.61236e-07	2.9886e-07	1.60602e-08	4.80306e-07	1.91251e-07	3.23228e-07	4.23802e-08	3.58859e-07	8.97175e-08	92.028	2.0781	1.20544	1.93729	1.30373	1.44744	0.00310914	**	0.00299374	**	0.00310735	**	0.00300494	**	0.003026	**	0.045191	*														1.44744
22.1439	>3,4-Hexanedione, 2,2,5-trimethyl-	2,2,5-Trimethyl-3,4-hexanedione	2	Ketone	57 m/z	4.53926e-07	1.83912e-07	5.15215e-07	1.61236e-07	0.000110352	1.82445e-05	4.80306e-07	1.91251e-07	3.23228e-07	4.23802e-08	3.58859e-07	8.97175e-08	0.40355	0.458037	98.105	0.427002	0.287356	0.319034			0.00382775	**																						0.319034
31.2326	>3-Hexanone, 2,5-dimethyl-	2,5-Dimethyl-3-hexanone	2	Ketone	TIC	4.53926e-07	1.83912e-07	0.000137032	1.40338e-05	2.9886e-07	1.60602e-08	4.80306e-07	1.91251e-07	3.23228e-07	4.23802e-08	3.58859e-07	8.97175e-08	0.32669	98.6216	0.215089	0.345675	0.232627	0.258271	0.000970913	***									0.019849	*														0.258271
7.0984	M000000_A110007-101-xxx_NA_1095,09_PRED_VAR5_ALK_Butylamine_2TMS	Butylamine 2 TMS	2	N-compound	174 m/z	4.53926e-07	1.83912e-07	0.00196708	0.00156751	2.9886e-07	1.60602e-08	4.80306e-07	1.91251e-07	3.23228e-07	4.23802e-08	3.58859e-07	8.97175e-08	0.0230537	99.9027	0.0151783	0.0243934	0.0164159	0.0182255																										0.0182255
7.2402	M000416_A110002-101-xxx_NA_1104,93_PRED_VAR5_ALK_Hydroxylamine (3TMS)	Hydroxylamine 3TMS	2	N-compound	73 m/z	0.0957802	0.0306556	0.124744	0.0556195	0.055091	0.00626615	0.0735331	0.0221813	0.0700362	0.0093875	0.0656127	0.0165564	19.7568	25.7312	11.3637	15.1678	14.4465	13.5341																										13.5341
7.4173	>Methanesulfonylacetonitrile	Methanesulfonylacetonitrile	2	N-compound	78 m/z	9.59103e-05	5.17509e-05	5.15215e-07	1.61236e-07	6.05743e-05	7.16001e-06	4.58722e-05	9.51254e-06	5.54331e-05	6.67217e-06	6.6271e-05	1.64518e-05	29.5494	0.158735	18.6626	14.1329	17.0786	20.4177																										20.4177
8.0292	>N-Nitrosodimethylamine	N-Nitrosodimethylamine	2	N-compound	71 m/z	4.53926e-07	1.83912e-07	5.15215e-07	1.61236e-07	2.9886e-07	1.60602e-08	4.80306e-07	1.91251e-07	0.000219127	0.00013782	3.58859e-07	8.97175e-08	0.205179	0.232882	0.135088	0.217103	99.0475	0.162208																										0.162208
8.1283	??? M000186_A175002-101-xxx_NA_1734,98_TRUE_VAR5_ALK_Putrescine (4TMS)	1,4-Diaminebutane	2	N-compound	174 m/z (281)	4.53926e-07	1.83912e-07	5.15215e-07	1.61236e-07	2.9886e-07	1.60602e-08	4.80306e-07	1.91251e-07	0.00017535	0.00011827	0.000181796	0.000102196	0.126479	0.143556	0.0832725	0.133829	48.8584	50.6544																										50.6544
8.8436	??? M000096_A128002-101-xxx_NA_1260,11_TRUE_VAR5_ALK_Ethanolamine (3TMS)	Ethanolamine 3TMS	2	N-compound	147 m/z (281)	4.53926e-07	1.83912e-07	5.15215e-07	1.61236e-07	2.9886e-07	1.60602e-08	4.80306e-07	1.91251e-07	0.00963882	0.00187062	3.58859e-07	8.97175e-08	0.00470832	0.00534404	0.00309991	0.00498194	99.9781	0.00372225							0.0067328	**			0.0028737	**														0.00372225
10.3787	>2-Aminocyanoacetamide	2-Aminocyanoacetamide	2	N-compound	56 m/z (71)	0.000180928	0.000101328	5.15215e-07	1.61236e-07	5.83132e-05	2.85597e-05	0.000138379	9.14963e-05	6.5874e-05	3.19408e-05	0.000116846	2.71809e-05	32.2593	0.0918623	10.3972	24.6728	11.7453	20.8336																										20.8336
13.8259	>Ethanamine, N-methylene-	N-Ethylamine	2	N-compound	56 m/z (73)	4.53926e-07	1.83912e-07	5.15215e-07	1.61236e-07	2.36799e-05	7.73851e-06	4.80306e-07	1.91251e-07	3.23228e-07	4.23802e-08	3.58859e-07	8.97175e-08	1.75863	1.99608	91.7419	1.86083	1.25227	1.39031			0.0275852	*																						1.39031
14.3567	>1,4-Butanediamine, N,N,N',N'-tetrakis(trimethylsilyl)-	1,4-Butanediamine 4TMS	2	N-compound	174 m/z (259)	0.000383537	0.000215587	5.15215e-07	1.61236e-07	2.9886e-07	1.60602e-08	4.80306e-07	1.91251e-07	3.23228e-07	4.23802e-08	3.58859e-07	8.97175e-08	99.4873	0.133644	0.0775225	0.124589	0.0838434	0.093086																										0.093086
16.0452	>2-Methoxy-succinonitrile	2-Methoxy-succinonitrile	2	N-compound	70 m/z	4.53926e-07	1.83912e-07	5.15215e-07	1.61236e-07	2.9886e-07	1.60602e-08	4.80306e-07	1.91251e-07	3.23228e-07	4.23802e-08	4.28978e-05	3.07284e-06	1.00941	1.1457	0.664586	1.06807	0.718774	95.3934									0.000348432	***																95.3934
16.734	>Butanoic acid, 2-(pentafluoropropionylamino)-, isopropyl ester, D-	Butanoic acid, 2-(pentafluoropropionylamino)-, isopropyl ester, D-	2	N-compound	56 m/z (70)	0.000197953	0.000163512	5.15215e-07	1.61236e-07	2.9886e-07	1.60602e-08	4.80306e-07	1.91251e-07	3.23228e-07	4.23802e-08	3.58859e-07	8.97175e-08	99.0114	0.257699	0.149483	0.240238	0.161671	0.179493																										0.179493
23.1156	>Endo-3-acetamidocamphor	Endo-3-acetamidocamphor	2	N-compound	70 m/z	1.39017e-05	2.06429e-06	5.15215e-07	1.61236e-07	2.80535e-05	5.41659e-06	8.20482e-05	3.6892e-05	1.02165e-05	3.89689e-06	2.29074e-05	7.9846e-06	8.81847	0.326825	17.7957	52.047	6.48081	14.5312	0.00328134	**																								14.5312
28.6467	>N,3-Diethyl-3-nonanamine	N,3-Diethyl-3-nonanamine	2	N-compound	170 m/z	2.60813e-05	1.61804e-05	5.15215e-07	1.61236e-07	9.53583e-06	3.22191e-07	4.80306e-07	1.91251e-07	1.19554e-05	1.39498e-06	3.58859e-07	8.97175e-08	53.3067	1.05303	19.4899	0.981678	24.4353	0.733459																										0.733459
31.8408	??? M000126_A284013-101-xxx_NA_2841,21_TRUE_VAR5_ALK_Adenosine, alpha- (4TMS) BP	Adenosine	2	Nucleoside	230 m/z	0.00167537	0.0001184	5.15215e-07	1.61236e-07	2.9886e-07	1.60602e-08	4.80306e-07	1.91251e-07	3.23228e-07	4.23802e-08	3.58859e-07	8.97175e-08	99.8822	0.0307161	0.0178174	0.0286349	0.0192702	0.0213945	0.000319423	***	0.000319298	***	0.000319404	***	0.000319312	***	0.000319332	***	0.035924	*														0.0213945
7.2632	>Ferrocene	Ferrocene	2	Organometallic	186 m/z	4.53926e-07	1.83912e-07	5.15215e-07	1.61236e-07	0.00046856	7.58405e-05	0.000826738	0.000251073	0.000768417	0.000145727	0.000882383	9.42653e-05	0.0154026	0.0174823	15.8992	28.0529	26.0739	29.9411			0.00368894	**	0.0215613	*	0.00621269	**	0.00109015	**																29.9411
8.3903	>Arsonous dichloride, (trifluoromethyl)-	Arsonous dichloride, (trifluoromethyl)-	2	Organometallic	145 m/z (57)	4.53926e-07	1.83912e-07	0.000108663	3.22951e-05	2.9886e-07	1.60602e-08	4.80306e-07	1.91251e-07	3.23228e-07	4.23802e-08	3.58859e-07	8.97175e-08	0.410501	98.268	0.27027	0.434357	0.292306	0.324529	0.0205499	*																								0.324529
26.8473	>Rhodium, (ü5-2,4-cyclopentadien-1-yl)bis(ü2-ethene)-	Rhodium, (ü5-2,4-cyclopentadien-1-yl)bis(ü2-ethene)-	2	Organometallic	168 m/z	4.53926e-07	1.83912e-07	5.15215e-07	1.61236e-07	2.9886e-07	1.60602e-08	4.80306e-07	1.91251e-07	4.62595e-05	2.64484e-05	3.58859e-07	8.97175e-08	0.938511	1.06523	0.617905	0.993052	95.6433	0.741956																										0.741956
27.1099	>Phosphoramidic acid, dimetyl-, tert-butyldimethylsilyl ethyl ester	Phosphoramidic acid ethyl ester TBDMS	2	Organophosphorous	210 m/z (57)	4.53926e-07	1.83912e-07	0.0150172	0.0149967	2.9886e-07	1.60602e-08	4.80306e-07	1.91251e-07	3.23228e-07	4.23802e-08	3.58859e-07	8.97175e-08	0.00302233	99.9872	0.00198987	0.00319797	0.00215211	0.00238935																										0.00238935
9.3209	>Acetic acid, trifluoro-, 2,2-dimethylpropyl ester	Trifluoroacetic acid,2,2-dimethylpropyl ester	2	Other	57 m/z	4.53926e-07	1.83912e-07	5.15215e-07	1.61236e-07	0.00357738	0.000125203	4.80306e-07	1.91251e-07	3.23228e-07	4.23802e-08	3.58859e-07	8.97175e-08	0.0126812	0.0143934	99.9405	0.0134182	0.00902994	0.0100254			3.90675e-05	***							0.031738	*														0.0100254
26.9341	>Bismuthine, tripropyl-	Tripropylbismuthane	2	Other	252 m/z	4.53926e-07	1.83912e-07	0.000524055	0.000253026	0.000246267	6.21155e-05	0.000374955	7.35632e-05	3.23228e-07	4.23802e-08	3.58859e-07	8.97175e-08	0.0395954	45.7126	21.4815	32.7068	0.0281947	0.0313028			0.0130468	*	0.00702726	**																				0.0313028
28.0446	>Chlorine	Chlorine	2	Other	70 m/z	3.02118e-05	1.56008e-05	5.15215e-07	1.61236e-07	2.9886e-07	1.60602e-08	4.80306e-07	1.91251e-07	3.23228e-07	4.23802e-08	3.58859e-07	8.97175e-08	93.8597	1.60063	0.928474	1.49218	1.00418	1.11488																										1.11488
9.3203	>2,2-Dimethyl-propyl 2,2-dimethyl-propanesulfinyl sulfone	2,2-Dimethyl-propyl 2,2-dimethyl-propanesulfinyl sulfone	2	S-compound	57 m/z	4.53926e-07	1.83912e-07	5.15215e-07	1.61236e-07	2.9886e-07	1.60602e-08	4.80306e-07	1.91251e-07	0.00440574	0.000777933	3.58859e-07	8.97175e-08	0.0102981	0.0116886	0.00678018	0.0108966	99.9522	0.00814137							0.00473175	**																		0.00814137
22.1467	>Sulfurous acid, isobutyl pentyl ester	Sulfurous acid, isobutyl pentyl ester	2	S-compound	71 m/z	4.53926e-07	1.83912e-07	5.15215e-07	1.61236e-07	2.9886e-07	1.60602e-08	4.80306e-07	1.91251e-07	3.23228e-07	4.23802e-08	4.65261e-05	2.7509e-05	0.934049	1.06016	0.614968	0.988331	0.66511	95.7374																										95.7374
26.414	>Sulfurous acid, 2-ethylhexyl undecyl ester	2-Ethylhexyl undecyl ester sulfite	2	S-compound	57 m/z	0.000472378	9.70358e-05	5.15215e-07	1.61236e-07	0.000627192	4.68518e-05	0.00147007	0.000594814	0.000842901	0.000145255	3.58859e-07	8.97175e-08	13.8389	0.0150939	18.3743	43.0674	24.6938	0.0105132	0.00731734	**							0.00731039	**																0.0105132
7.1289	>Disiloxane, hexamethyl-	Hexamethyldisiloxane	2	Siloxane	147 m/z	0.00850384	0.00559786	0.0179057	0.00564725	0.0135003	0.00116223	0.0185743	0.0016361	0.0158389	0.00122643	0.0251163	0.00612925	8.55178	18.0066	13.5765	18.6791	15.9282	25.2579											0.0014547	**														25.2579
7.6075	??? M000870_A113001-101-xxx_NA_1117,07_PRED_VAR5_ALK_similar to Cyclopentasiloxane,	Cyclopentasiloxane	2	Siloxane	267 m/z	4.53926e-07	1.83912e-07	5.15215e-07	1.61236e-07	2.9886e-07	1.60602e-08	4.80306e-07	1.91251e-07	3.23228e-07	4.23802e-08	0.000128257	2.94977e-05	0.348294	0.39532	0.229313	0.368535	0.24801	98.4105									0.0101376	*	0.034373	*														14.4863
7.7811	M000870_A113001-101-xxx_NA_1117,07_PRED_VAR5_ALK_similar to Cyclopentasiloxane,	Cyclopentasiloxane	2	Siloxane	355 m/z	0.000128761	4.48744e-05	0.000400691	5.29185e-05	0.000340681	1.43504e-05	0.00106342	0.000400978	0.000708092	1.9136e-05	0.00107842	0.000333079	3.46125	10.7711	9.15793	28.586	19.0344	28.9893	0.0374207	*	0.0115788	*			0.000800573	***																		33.3294
8.7023	>Silanamine, 1,1,1-trimethyl-N-(trimethylsilyl)-	Silanamine, 1,1,1-trimethyl-N-(trimethylsilyl)-	2	Siloxane	146 m/z	0.00214899	0.000748806	0.00243846	0.00101195	0.00118016	0.000107488	0.00149888	0.000326669	0.00104909	0.000117738	0.00140869	0.000427256	22.0993	25.076	12.1362	15.4138	10.7884	14.4863																										25.9388
10.8483	>Hexasiloxane, tetradecamethyl-	Tetradecamethylhexasiloxane	2	Siloxane	267 m/z (70)	4.53926e-07	1.83912e-07	5.15215e-07	1.61236e-07	2.9886e-07	1.60602e-08	0.00194123	0.000509503	0.00135112	0.000142958	0.00293994	0.000783254	0.00728198	0.0082652	0.00479438	31.1416	21.6749	47.1631					0.018954	*	0.000699896	***	0.0151003	*																0.0273727
13.1015	>Heptasiloxane, hexadecamethyl-	Hexadecamethylheptasiloxane	2	Siloxane	221 m/z (219)	4.53926e-07	1.83912e-07	5.15215e-07	1.61236e-07	0.00492156	0.000322839	0.00364181	0.00131281	0.00699469	0.000605372	0.00777813	0.00188445	0.00194508	0.0022077	21.089	15.6052	29.9723	33.3294			0.000255627	***	0.0337761	*	0.000320549	***	0.0145259	*	0.0040469	**														35.8397
14.4517	>Pentacyclo[9.5.1.1(3,9).1(5,15).1(7,13)]octasiloxane, octamethyl-	Octamethyloctasilsesquioxane	2	Siloxane	521 m/z	4.53926e-07	1.83912e-07	5.15215e-07	1.61236e-07	2.9886e-07	1.60602e-08	0.000708264	0.000406951	0.000740727	0.000111372	0.000507931	7.64768e-05	0.0231809	0.0263108	0.015262	36.1693	37.8271	25.9388							0.00265975	**	0.00298903	**																98.4105
15.193	? M000870_A168009-101-xxx_NA_1685,56_PRED_VAR5_ALK_Siloxane	Siloxane	2	Siloxane	221 m/z	0.00130903	0.00121516	5.15215e-07	1.61236e-07	2.9886e-07	1.60602e-08	4.80306e-07	1.91251e-07	3.23228e-07	4.23802e-08	3.58859e-07	8.97175e-08	99.8492	0.0392991	0.0227962	0.0366363	0.0246549	0.0273727											0.037505	*														28.9893
15.1987	M000870_A168009-101-xxx_NA_1685,56_PRED_VAR5_ALK_Siloxane	Siloxane	2	Siloxane	84 m/z	4.53926e-07	1.83912e-07	5.15215e-07	1.61236e-07	0.000783537	0.000282084	0.00230904	0.00113633	0.00195652	0.000273958	0.00282095	0.000540762	0.00576706	0.00654572	9.95471	29.336	24.8573	35.8397							0.00203514	**	0.00644605	**	0.00048978	***														47.1631
36.5949	>Trisiloxane, octamethyl-	Octamethyltrisiloxane	2	Siloxane	221 m/z (295)	0.000133139	0.000127923	1.47843e-05	5.4752e-06	3.70016e-05	1.30165e-05	4.80306e-07	1.91251e-07	3.23228e-07	4.23802e-08	3.58859e-07	8.97175e-08	71.5466	7.94481	19.884	0.258108	0.173697	0.192845																										0.192845
12.9901	??? M000579_A165001-101-xxx_NA_1646,29_TRUE_VAR5_ALK_Xylose (1MEOX) (4TMS) MP	Xylose	2	Sugar	117 m/z	4.53926e-07	1.83912e-07	5.15215e-07	1.61236e-07	2.9886e-07	1.60602e-08	4.80306e-07	1.91251e-07	0.00659907	0.00186017	3.58859e-07	8.97175e-08	0.00687644	0.0078049	0.00452737	0.00727606	99.9681	0.00543629							0.017612	*			0.03542	*														0.133761
14.4729	??? M000576_A164008-101-xxx_NA_1638,04_TRUE_VAR5_ALK_Lyxose (1MEOX) (4TMS) BP	Lyxose	2	Sugar	103 m/z (521)	4.53926e-07	1.83912e-07	5.15215e-07	1.61236e-07	2.9886e-07	1.60602e-08	4.80306e-07	1.91251e-07	0.0025445	0.000535793	0.00117062	0.000230816	0.0122126	0.0138615	0.00804062	0.0129223	68.4582	31.4948							0.00782943	**	0.00649851	**																14.1523
14.9087	??? M000581_A167002-101-xxx_NA_1650,62_TRUE_VAR5_ALK_Arabinose (1MEOX) (4TMS) MP	Arabinose	2	Sugar	103 m/z (57)	4.53926e-07	1.83912e-07	5.15215e-07	1.61236e-07	0.00178736	0.000311505	0.00156092	0.000492845	0.00351037	0.000910727	0.0042167	0.000320104	0.00409817	0.0046515	16.1367	14.0924	31.6926	38.0695			0.00455897	**	0.0239014	*	0.0182407	*	0.000395071	***																0.0461872
17.61	??? M000043_A188001-101-xxx_NA_1876,07_PRED_VAR5_ALK_Galactose (1MEOX) (5TMS) MP	Galactose 1MEOX 5TMS	2	Sugar	319 m/z	4.53926e-07	1.83912e-07	5.15215e-07	1.61236e-07	0.00478016	0.000700675	0.0108308	0.00618141	0.0180905	0.00446791	0.0158722	0.00400405	0.000915641	0.00103927	9.64234	21.8474	36.4915	32.0168			0.00241448	**			0.0154898	*	0.0166228	*	0.00027737	***														12.6372
18.0539	>D-Fructose, 1,3,4,5,6-pentakis-O-(trimethylsilyl)-, O-methyloxime	Fructose, MEOX-5TMS	2	Sugar	217 m/z (319)	0.000266308	3.76561e-05	5.15215e-07	1.61236e-07	2.9886e-07	1.60602e-08	4.80306e-07	1.91251e-07	3.23228e-07	4.23802e-08	3.58859e-07	8.97175e-08	99.2633	0.192041	0.111397	0.179029	0.12048	0.133761	0.00249638	**	0.00249026	**	0.00249551	**	0.00249094	**	0.00249196	**																0.341872
18.3126	M000043_A188001-101-xxx_NA_1876,07_PRED_VAR5_ALK_Galactose (1MEOX) (5TMS) MP	Galactose 1MeOH 5TMS	2	Sugar	73 m/z	4.53926e-07	1.83912e-07	5.15215e-07	1.61236e-07	0.00676329	0.00134122	0.0180871	0.00817295	0.0442469	0.0184675	0.0325782	0.00894675	0.000446442	0.000506721	6.65178	17.7889	43.5174	32.041			0.00727029	**					0.0219396	*	0.006713	**														0.00543629
21.6409	??? M000000_A206013-101-xxx_NA_2063,05_PRED_VAR5_ALK_N-Acetylglucosamine_1_1MeOX_4T	N-Acetylglucosamine 1MeOX_4TMS	2	Sugar	73 m/z	4.53926e-07	1.83912e-07	5.15215e-07	1.61236e-07	2.9886e-07	1.60602e-08	4.80306e-07	1.91251e-07	0.00205032	0.00102652	3.58859e-07	8.97175e-08	0.0221166	0.0251028	0.0145613	0.0234019	99.8973	0.0174847																										31.4948
26.2925	M000000_A231002-101-xxx_NA_2298,8_PRED_VAR5_ALK_similar to Glycerolaldopyranosi	Glycerolaldopyranoside	2	Sugar	337 m/z	0.181147	0.1269	0.101115	0.0236307	0.0798736	0.015366	0.10856	0.0416899	0.12587	0.0341956	0.0983461	0.0212563	26.0677	14.5507	11.4941	15.6222	18.113	14.1523																										38.0695
27.754	>2-O-Glycerol-à-d-galactopyranoside, hexa-TMS	2-O-Glycerol-α-D-galactopyranoside, MO-TMS	2	Sugar	73 m/z (82)	0.000774991	0.000307775	5.15215e-07	1.61236e-07	2.9886e-07	1.60602e-08	4.80306e-07	1.91251e-07	3.23228e-07	4.23802e-08	3.58859e-07	8.97175e-08	99.7456	0.0663111	0.0384649	0.061818	0.0416012	0.0461872	0.043217	*	0.0431868	*	0.0432121	*	0.0431902	*	0.0431952	*																32.0168
32.5075	M000815_A341001-101-xxx_NA_3381,36_PRED_VAR5_ALK_Kestose, 6- (11TMS)	6-Ketose 11TMS	2	Sugar	437 m/z	0.0358093	0.0151481	0.0312154	0.0178333	0.0258739	0.0151849	0.0240252	0.0099136	0.0292074	0.0182986	0.0211382	0.00933388	21.4082	18.6618	15.4684	14.3632	17.4613	12.6372																										32.041
34.2814	M000671_A274002-101-xxx_NA_2726,3_TRUE_VAR5_ALK_Trehalose, alpha,alpha'-, D- (8	Trehalose	2	Sugar	361 m/z	0.0269881	0.0131107	0.0203894	0.011102	0.0185533	0.00856639	0.023192	0.0101127	0.0252812	0.0145648	0.0153144	0.00695446	20.8052	15.7182	14.3027	17.8787	19.4893	11.8059																										0.0174847
34.9481	>d-Glucose, 6-O-[6-deoxy-2,3,4-tris-O-(trimethylsilyl)-à-l-mannopyranosyl]-2,3,4,5-tetrakis-O-(trimethylsilyl)-	6-O-(6-Deoxy-alpha-L-mannopyranosyl)-D-glucose	2	Sugar	204 m/z	4.53926e-07	1.83912e-07	5.15215e-07	1.61236e-07	0.000102837	2.79658e-06	4.80306e-07	1.91251e-07	3.23228e-07	4.23802e-08	3.58859e-07	8.97175e-08	0.432439	0.490827	97.9694	0.45757	0.307927	0.341872			1.8945e-05	***							0.044358	*														11.8059
10.2122	? M000073_A135003-101-xxx_NA_1319,94_TRUE_VAR5_ALK_Glyceric acid (3TMS)	Glyceric acid 3TMS	2	Sugar acid	73 m/z	0.0791334	0.060727	0.028803	0.0102005	0.0183653	0.00561393	0.0221441	0.00889013	0.0158946	0.00484674	0.0166534	0.00454929	43.7216	15.9138	10.1469	12.2347	8.78184	9.20109											0.045583	*														9.20109
7.1228	??? M000000_A184036-101-xxx_NA_1840,13_PRED_VAR5_ALK_Unknown#sst-cgl-078	Unassigned	4	Unassigned	188 m/z	4.53926e-07	1.83912e-07	5.15215e-07	1.61236e-07	2.9886e-07	1.60602e-08	0.0012079	0.000175772	3.23228e-07	4.23802e-08	0.00166217	0.000420445	0.0158071	0.0179413	0.0104072	42.0628	0.0112558	57.8817					0.0027021	**			0.0130927	*																57.8817
7.2559	Unknown	Unassigned	4	Unassigned		0.000403842	0.000290492	5.15215e-07	1.61236e-07	2.9886e-07	1.60602e-08	4.80306e-07	1.91251e-07	3.23228e-07	4.23802e-08	3.58859e-07	8.97175e-08	99.513	0.126957	0.0736437	0.118355	0.0796483	0.0884284											0.034039	*														0.0884284
7.3109	Unknown	Unassigned	4	Unassigned		0.00258392	0.000965509	0.0034716	0.00104502	0.00218472	0.00013646	0.00261693	0.00026312	0.00229877	0.000172406	0.00337623	0.000963161	15.6297	20.9991	13.215	15.8293	13.9048	20.4222																										20.4222
7.3895	??? M000000_A147001-101-xxx_NA_1458,44_PRED_VAR5_ALK_NA	Unassigned	4	Unassigned	57 m/z (245)	0.000422111	0.000149305	0.000177838	1.4603e-05	0.000158788	1.95261e-05	4.80306e-07	1.91251e-07	3.23228e-07	4.23802e-08	3.58859e-07	8.97175e-08	55.5483	23.4028	20.896	0.0632065	0.0425356	0.0472246					0.0476368	*	0.0475859	*	0.0475974	*																0.0472246
7.4446	Unknown	Unassigned	4	Unassigned		4.53926e-07	1.83912e-07	5.15215e-07	1.61236e-07	2.9886e-07	1.60602e-08	4.80306e-07	1.91251e-07	2.48281e-05	1.65081e-05	3.58859e-07	8.97175e-08	1.68525	1.91279	1.10955	1.78319	92.1769	1.3323																										1.3323
7.6361	?? M000000_A114002-101-xxx_NA_1131,27_TRUE_VAR5_ALK_NA114002 (classified unknown)	Unassigned	4	Unassigned	73 m/z	0.0217166	0.0153869	0.0195115	0.00907003	0.0184133	0.00130015	0.0319303	0.00913961	0.0170324	0.00198592	0.0178148	0.00416311	17.1783	15.434	14.5653	25.2575	13.473	14.0919																										14.0919
7.6422	?? M000000_A114002-101-xxx_NA_1131,27_TRUE_VAR5_ALK_NA114002 (classified unknown)	Unassigned	4	Unassigned	73 m/z	4.53926e-07	1.83912e-07	5.15215e-07	1.61236e-07	2.9886e-07	1.60602e-08	4.80306e-07	1.91251e-07	3.23228e-07	4.23802e-08	0.0120312	0.00148788	0.00377225	0.00428157	0.0024836	0.00399147	0.00268611	99.9828									0.00167595	**																99.9828
7.6462	??? M000000_A115002-101-xxx_NA_1130,58_TRUE_VAR5_ALK_NA	Unassigned	4	Unassigned	219 m/z	4.53926e-07	1.83912e-07	5.15215e-07	1.61236e-07	0.00266632	0.00128239	4.80306e-07	1.91251e-07	3.23228e-07	4.23802e-08	3.58859e-07	8.97175e-08	0.0170108	0.0193076	99.9201	0.0179994	0.0121129	0.0134482																										0.0134482
7.6632	?? M000000_A115002-101-xxx_NA_1130,58_TRUE_VAR5_ALK_NA	Unassigned	4	Unassigned	219 m/z	4.53926e-07	1.83912e-07	5.15215e-07	1.61236e-07	2.9886e-07	1.60602e-08	0.000840382	2.45844e-05	0.00190438	0.000794893	0.00229871	0.000880697	0.008998	0.0102129	0.00592419	16.6586	37.7499	45.5664					2.28655e-05	***					0.0055912	**														45.5664
7.7004	Unknown	Unassigned	4	Unassigned		4.53926e-07	1.83912e-07	5.15215e-07	1.61236e-07	2.9886e-07	1.60602e-08	4.80306e-07	1.91251e-07	4.71803e-06	5.56123e-07	3.58859e-07	8.97175e-08	6.65074	7.54873	4.37878	7.03725	69.1266	5.25786							0.00296588	**																		5.25786
7.8443	Unknown	Unassigned	4	Unassigned		0.00059782	0.000444809	5.15215e-07	1.61236e-07	2.9886e-07	1.60602e-08	4.80306e-07	1.91251e-07	3.23228e-07	4.23802e-08	3.58859e-07	8.97175e-08	99.6705	0.0858984	0.0498269	0.0800782	0.0538896	0.0598302											0.033832	*														0.0598302
7.9646	? M000000_A116012-101-xxx_NA_1161,89_TRUE_VAR5_ALK_D116201	Unassigned	4	Unassigned	174 m/z	0.00621249	0.00250896	0.00665764	0.00288613	0.00377541	0.000362701	0.0058862	0.00148346	0.00440811	0.000763938	0.0049142	0.00130839	19.503	20.9005	11.8522	18.4786	13.8385	15.4272																										15.4272
8.0439	Unknown	Unassigned	4	Unassigned		0.0502464	0.0192271	0.0634829	0.0171024	0.0623174	0.00712223	4.80306e-07	1.91251e-07	0.0670646	0.0227392	3.58859e-07	8.97175e-08	20.668	26.1126	25.6332	0.000197565	27.5859	0.000147611											0.034909	*														0.000147611
8.0515	M000000_A116014-101-xxx_NA_1158,99_PRED_VAR5_ALK_Unknown#bth-pae-013	Unassigned	4	Unassigned	73 m/z (174)	0.0139226	0.00538481	0.0164777	0.00496196	0.0131609	0.000839636	0.0220636	0.00783379	0.0179045	0.00254492	0.0238926	0.00710768	12.9607	15.3392	12.2516	20.5392	16.6675	22.2418																										22.2418
8.0536	??? M000000_A116014-101-xxx_NA_1158,99_PRED_VAR5_ALK_Unknown#bth-pae-013	Unassigned	4	Unassigned	73 m/z	4.53926e-07	1.83912e-07	5.15215e-07	1.61236e-07	2.9886e-07	1.60602e-08	0.113246	0.011311	3.23228e-07	4.23802e-08	0.117601	0.022345	0.000196633	0.000223183	0.000129461	49.0565	0.000140017	50.9428					0.00089206	***			0.006242	**	0.025436	*														50.9428
8.1256	??? M000000_A115001-101-xxx_NA_1147,89_PRED_VAR5_ALK_NA	Unassigned	4	Unassigned	174 m/z	4.53926e-07	1.83912e-07	5.15215e-07	1.61236e-07	2.9886e-07	1.60602e-08	0.000956979	0.000372696	3.23228e-07	4.23802e-08	0.00261376	0.00141113	0.0127067	0.0144224	0.00836596	26.7886	0.00904809	73.1668																										73.1668
8.1256	??? M000000_A115001-101-xxx_NA_1147,89_PRED_VAR5_ALK_NA	Unassigned	4	Unassigned	174 m/z	4.53926e-07	1.83912e-07	5.15215e-07	1.61236e-07	2.9886e-07	1.60602e-08	0.000956979	0.000372696	3.23228e-07	4.23802e-08	0.00261376	0.00141113	0.0127067	0.0144224	0.00836596	26.7886	0.00904809	73.1668																										73.1668
8.1369	Unknown	Unassigned	4	Unassigned		4.53926e-07	1.83912e-07	5.15215e-07	1.61236e-07	2.9886e-07	1.60602e-08	4.80306e-07	1.91251e-07	5.98629e-05	7.89953e-07	3.58859e-07	8.97175e-08	0.732493	0.831394	0.482265	0.775061	96.5997	0.579085							2.69018e-06	***																		0.579085
8.1403	?? M000000_A115001-101-xxx_NA_1147,89_PRED_VAR5_ALK_NA	Unassigned	4	Unassigned	174 m/z	0.00113818	0.000267702	0.00189201	0.000982517	2.9886e-07	1.60602e-08	4.80306e-07	1.91251e-07	3.23228e-07	4.23802e-08	3.58859e-07	8.97175e-08	37.5433	62.4085	0.009858	0.0158431	0.0106618	0.0118371			0.0106936	*	0.0106984	*	0.0106943	*	0.0106952	*	0.032528	*														0.0118371
8.2966	? M000000_A115001-101-xxx_NA_1147,89_PRED_VAR5_ALK_NA	Unassigned	4	Unassigned	174 m/z	4.53926e-07	1.83912e-07	5.15215e-07	1.61236e-07	0.00421249	3.47915e-05	0.00523241	0.000506803	0.00450489	0.000944431	0.00480353	0.00200848	0.00242038	0.00274718	22.4615	27.8998	24.0206	25.613			5.14635e-07	***	0.000496776	***	0.0088435	**			0.033023	*														25.613
8.3019	M000000_A115001-101-xxx_NA_1147,89_PRED_VAR5_ALK_NA	Unassigned	4	Unassigned	174 m/z	0.004415	0.000456358	0.00702831	0.00296598	0.00347378	0.000174022	4.80306e-07	1.91251e-07	0.00329402	0.000569271	3.58859e-07	8.97175e-08	24.2423	38.5918	19.0742	0.00263731	18.0872	0.00197046		**		**	0.000987703	***		**	0.000987622	***	0.019553	*														0.00197046
8.3957	Unknown	Unassigned	4	Unassigned		4.53926e-07	1.83912e-07	5.15215e-07	1.61236e-07	9.37382e-05	2.9603e-06	4.80306e-07	1.91251e-07	3.23228e-07	4.23802e-08	3.58859e-07	8.97175e-08	0.473482	0.537412	97.7766	0.500998	0.337153	0.37432			2.9632e-05	***																						0.37432
8.4491	Unknown	Unassigned	4	Unassigned		4.53926e-07	1.83912e-07	6.52497e-05	3.47212e-05	2.9886e-07	1.60602e-08	4.80306e-07	1.91251e-07	3.23228e-07	4.23802e-08	3.58859e-07	8.97175e-08	0.675839	97.1485	0.444965	0.715115	0.481245	0.534296																										0.534296
8.7771	Unknown	Unassigned	4	Unassigned		0.00140819	0.00123284	5.15215e-07	1.61236e-07	2.9886e-07	1.60602e-08	4.80306e-07	1.91251e-07	3.23228e-07	4.23802e-08	3.58859e-07	8.97175e-08	99.8598	0.0365358	0.0211933	0.0340602	0.0229213	0.025448																										0.025448
8.8809	Unknown	Unassigned	4	Unassigned		4.53926e-07	1.83912e-07	0.00100098	0.000405546	2.9886e-07	1.60602e-08	4.80306e-07	1.91251e-07	3.23228e-07	4.23802e-08	3.58859e-07	8.97175e-08	0.0452614	99.809	0.0297996	0.0478917	0.0322293	0.0357822	0.0453927	*																								0.0357822
8.89	Unknown	Unassigned	4	Unassigned		4.53926e-07	1.83912e-07	5.15215e-07	1.61236e-07	2.9886e-07	1.60602e-08	4.80306e-07	1.91251e-07	0.000568667	0.000164701	3.58859e-07	8.97175e-08	0.0795282	0.0902661	0.0523605	0.0841499	99.6308	0.0628724							0.0189917	*																		0.0628724
8.9441	Unknown	Unassigned	4	Unassigned		0.000127486	9.74272e-05	2.79826e-05	1.81243e-05	2.9886e-07	1.60602e-08	4.80306e-07	1.91251e-07	3.23228e-07	4.23802e-08	1.77514e-05	1.48626e-05	73.1323	16.0522	0.171441	0.275528	0.18542	10.1831																										10.1831
9.0182	Unknown	Unassigned	4	Unassigned		4.53926e-07	1.83912e-07	5.15215e-07	1.61236e-07	2.9886e-07	1.60602e-08	4.80306e-07	1.91251e-07	3.23228e-07	4.23802e-08	0.00111651	0.000671836	0.0405804	0.0460596	0.0267177	0.0429387	0.0288961	99.8148																										99.8148
9.1228	??? M000000_A126004-101-xxx_NA_1248,07_PRED_VAR5_ALK_NA	Unassigned	4	Unassigned	175 m/z	4.53926e-07	1.83912e-07	5.15215e-07	1.61236e-07	2.9886e-07	1.60602e-08	4.80306e-07	1.91251e-07	3.23228e-07	4.23802e-08	0.000437037	0.000202412	0.103374	0.117332	0.0680606	0.109382	0.07361	99.5282																										99.5282
9.1878	Unknown	Unassigned	4	Unassigned		4.53926e-07	1.83912e-07	5.15215e-07	1.61236e-07	2.9886e-07	1.60602e-08	4.80306e-07	1.91251e-07	5.04837e-05	5.09874e-06	3.58859e-07	8.97175e-08	0.863127	0.979667	0.568273	0.913287	95.9933	0.68236							0.0009524	***																		0.68236
9.2015	?? M000000_A147001-101-xxx_NA_1458,44_PRED_VAR5_ALK_NA	Unassigned	4	Unassigned	174 m/z	0.00853378	0.00346337	0.00960542	0.00454217	0.00393549	0.000289177	0.00448885	0.000529175	0.00392223	0.000599702	0.00389684	0.0014596	24.8201	27.9369	11.4462	13.0556	11.4076	11.3337																										11.3337
9.2368	Unknown	Unassigned	4	Unassigned		0.00113127	0.00057616	0.00108705	0.000471958	0.000542635	4.70427e-05	0.000495741	8.19522e-05	0.000500269	7.11356e-05	0.000723558	0.000342174	25.2486	24.2617	12.111	11.0644	11.1654	16.149																										16.149
9.3215	Unknown	Unassigned	4	Unassigned		0.00342089	0.000636091	0.00884112	0.00501766	2.9886e-07	1.60602e-08	4.80306e-07	1.91251e-07	3.23228e-07	4.23802e-08	3.58859e-07	8.97175e-08	27.895	72.0931	0.00243699	0.00391655	0.00263569	0.00292624			0.00548991	**	0.00549075	**	0.00549002	**	0.00549019	**	0.031919	*														0.00292624
9.3337	Unknown	Unassigned	4	Unassigned		4.53926e-07	1.83912e-07	0.00136871	0.000766341	2.9886e-07	1.60602e-08	4.80306e-07	1.91251e-07	3.23228e-07	4.23802e-08	3.58859e-07	8.97175e-08	0.0331182	99.8603	0.0218047	0.0350429	0.0235825	0.0261822											0.028251	*														0.0261822
9.3359	Unknown	Unassigned	4	Unassigned		4.53926e-07	1.83912e-07	5.15215e-07	1.61236e-07	2.9886e-07	1.60602e-08	4.80306e-07	1.91251e-07	3.23228e-07	4.23802e-08	0.000334262	0.000190086	0.134963	0.153186	0.0888582	0.142806	0.0961033	99.3841																										99.3841
9.4675	Unknown	Unassigned	4	Unassigned		0.000101448	1.01103e-05	5.15215e-07	1.61236e-07	2.9886e-07	1.60602e-08	4.80306e-07	1.91251e-07	3.23228e-07	4.23802e-08	3.58859e-07	8.97175e-08	98.089	0.498155	0.288964	0.464401	0.312525	0.346976	0.000900724	***	0.000894033	***	0.000900216	***	0.00089473	***	0.000895908	***	0.039379	*														0.346976
9.8234	??? M000000_A125012-101-xxx_NA_1244,58_PRED_VAR5_ALK_Unknown#sst-cgl-010a	Unassigned	4	Unassigned	191 m/z	4.53926e-07	1.83912e-07	0.000335018	0.000129792	0.000337061	4.57484e-05	0.000576096	0.00027364	0.000442265	5.61781e-05	0.000283552	2.34196e-05	0.02299	16.9677	17.0712	29.1776	22.3995	14.3611			0.00221073	**			0.00181847	**	0.000510143	**																14.3611
10.1756	Unknown	Unassigned	4	Unassigned		4.53926e-07	1.83912e-07	5.15215e-07	1.61236e-07	2.9886e-07	1.60602e-08	4.80306e-07	1.91251e-07	3.23228e-07	4.23802e-08	8.8753e-05	6.60469e-05	0.499783	0.567264	0.329052	0.528828	0.355881	97.7192											0.036859	*														97.7192
10.469	Unknown	Unassigned	4	Unassigned		4.53926e-07	1.83912e-07	5.15215e-07	1.61236e-07	2.9886e-07	1.60602e-08	4.80306e-07	1.91251e-07	2.72014e-05	3.37411e-06	3.58859e-07	8.97175e-08	1.54878	1.7579	1.0197	1.63879	92.8104	1.22442							0.0017997	**																		1.22442
11.0425	Unknown	Unassigned	4	Unassigned		0.00471785	0.00318955	0.00187379	0.000468051	0.00189195	0.000332356	0.00222998	0.000751715	0.00349609	0.0010671	0.00489429	0.000997125	24.6957	9.80838	9.90343	11.6729	18.3004	25.6193											0.040794	*														25.6193
11.0608	? M000000_A141003-101-xxx_NA_1388,91_PRED_VAR5_ALK_NA	Unassigned	4	Unassigned	131 m/z	0.0431983	0.0331568	0.0186927	0.00349616	0.0147784	0.00390579	0.0189055	0.00893146	0.0210388	0.00553268	0.014933	0.00363022	32.8388	14.2099	11.2343	14.3717	15.9934	11.3518																										11.3518
11.0649	? M000000_A141003-101-xxx_NA_1388,91_PRED_VAR5_ALK_NA	Unassigned	4	Unassigned	131 m/z	4.53926e-07	1.83912e-07	5.15215e-07	1.61236e-07	2.9886e-07	1.60602e-08	4.80306e-07	1.91251e-07	3.23228e-07	4.23802e-08	0.008152	0.00228079	0.00556687	0.00631851	0.00366516	0.00589038	0.00396401	99.9746									0.0172569	*	0.032127	*														99.9746
11.1681	Unknown	Unassigned	4	Unassigned		4.53926e-07	1.83912e-07	5.15215e-07	1.61236e-07	2.66403e-05	3.25209e-06	2.18045e-05	1.73232e-06	2.63978e-05	1.99935e-05	3.58859e-07	8.97175e-08	0.595933	0.676396	34.9745	28.6259	34.6561	0.471125			0.00172061	**	0.000505819	***																				0.471125
11.2163	Unknown	Unassigned	4	Unassigned		4.53926e-07	1.83912e-07	5.15215e-07	1.61236e-07	0.000313139	3.6086e-05	4.80306e-07	1.91251e-07	0.00025868	3.38405e-05	3.58859e-07	8.97175e-08	0.0791325	0.089817	54.5892	0.0837313	45.0955	0.0625596			0.00136729	**			0.00198705	**																		0.0625596
11.2178	Unknown	Unassigned	4	Unassigned		4.53926e-07	1.83912e-07	5.15215e-07	1.61236e-07	2.9886e-07	1.60602e-08	4.80306e-07	1.91251e-07	3.23228e-07	4.23802e-08	0.000631748	0.000249911	0.0716175	0.0812873	0.0471522	0.0757795	0.0509968	99.6732									0.0428036	*	0.038714	*														99.6732
11.2183	??? M000000_A143002-101-xxx_NA_1410,42_PRED_VAR5_ALK_NA	Unassigned	4	Unassigned	174 m/z (58)	0.00079121	0.000108554	0.00163114	0.00114636	2.9886e-07	1.60602e-08	4.80306e-07	1.91251e-07	3.23228e-07	4.23802e-08	3.58859e-07	8.97175e-08	32.6432	67.2965	0.0123302	0.0198162	0.0133355	0.0148056			0.00227508	**	0.00227664	**	0.00227529	**	0.0022756	**																0.0148056
11.2931	Unknown	Unassigned	4	Unassigned		4.53926e-07	1.83912e-07	5.15215e-07	1.61236e-07	9.61487e-06	2.52745e-06	4.80306e-07	1.91251e-07	3.23228e-07	4.23802e-08	3.58859e-07	8.97175e-08	3.86438	4.38615	81.8537	4.08896	2.75172	3.05506			0.0169691	*							0.044126	*														3.05506
11.3507	?? M000000_A143003-101-xxx_NA_1420,25_PRED_VAR5_ALK_NA	Unassigned	4	Unassigned	174 m/z	4.53926e-07	1.83912e-07	0.00597178	0.00427055	2.9886e-07	1.60602e-08	0.0014121	0.000228261	3.23228e-07	4.23802e-08	0.00169734	0.000906206	0.00499792	65.7519	0.00329058	15.5478	0.00355888	18.6884					0.003668	**																				18.6884
11.3542	?? M000000_A143003-101-xxx_NA_1420,25_PRED_VAR5_ALK_NA	Unassigned	4	Unassigned	174 m/z (73)	4.53926e-07	1.83912e-07	5.15215e-07	1.61236e-07	2.9886e-07	1.60602e-08	4.80306e-07	1.91251e-07	3.23228e-07	4.23802e-08	0.000965828	0.000542621	0.0468981	0.0532302	0.0308772	0.0496235	0.0333948	99.786																										99.786
11.3697	?? M000000_A143003-101-xxx_NA_1420,25_PRED_VAR5_ALK_NA	Unassigned	4	Unassigned	73 m/z (188)	0.0159919	0.0101417	0.00696913	0.0015927	0.00712119	0.000744055	0.011074	0.00425707	0.014431	0.00463962	0.0151165	0.00289696	22.6182	9.85681	10.0719	15.6625	20.4105	21.38																										21.38
11.4113	Unknown	Unassigned	4	Unassigned		0.000548618	0.000462939	5.15215e-07	1.61236e-07	2.9886e-07	1.60602e-08	4.80306e-07	1.91251e-07	0.000874012	0.000330725	3.58859e-07	8.97175e-08	38.5189	0.0361736	0.0209832	0.0337226	61.3651	0.0251958																										0.0251958
11.4527	Unknown	Unassigned	4	Unassigned		4.53926e-07	1.83912e-07	5.15215e-07	1.61236e-07	0.00158917	0.000542483	0.00350883	0.00177349	0.00525821	0.001651	0.00383403	0.0011185	0.00319864	0.00363053	11.1982	24.7254	37.0526	27.0169			0.0293472	**			0.0333883	*	0.0265986	*	0.0056367	**														27.0169
11.456	Unknown	Unassigned	4	Unassigned		4.53926e-07	1.83912e-07	0.000521727	0.000278308	2.9886e-07	1.60602e-08	4.80306e-07	1.91251e-07	3.23228e-07	4.23802e-08	3.58859e-07	8.97175e-08	0.0866864	99.6343	0.0570734	0.0917241	0.0617269	0.0685314																										0.0685314
11.4878	? M000000_A147001-101-xxx_NA_1458,44_PRED_VAR5_ALK_NA	Unassigned	4	Unassigned	174 m/z (73)	0.00711272	0.00174124	0.00749713	0.00466916	0.00223376	0.000268886	0.0034845	0.000964795	0.00174174	0.000282651	0.00380933	0.00188993	27.4843	28.9697	8.6315	13.4645	6.73029	14.7197							0.0382252	*																		14.7197
11.6283	M000000_A146004-101-xxx_NA_1435,92_PRED_VAR5_ALK_NA	Unassigned	4	Unassigned	70 m/z	0.000767538	0.000135873	0.00125797	0.000516273	0.000742948	0.00011107	0.00027262	3.42165e-05	0.000563659	0.000215813	0.000469403	0.000283718	18.8393	30.8769	18.2357	6.69147	13.835	11.5215					0.0207447	*																				11.5215
11.6298	? M000000_A146004-101-xxx_NA_1435,92_PRED_VAR5_ALK_NA	Unassigned	4	Unassigned	56 m/z	4.53926e-07	1.83912e-07	5.15215e-07	1.61236e-07	2.9886e-07	1.60602e-08	4.80306e-07	1.91251e-07	3.23228e-07	4.23802e-08	0.000383745	0.000168373	0.117653	0.133539	0.0774617	0.124491	0.0837776	99.4631											0.033237	*														99.4631
11.6812	??? M000000_A145005-101-xxx_NA_1436,41_PRED_VAR5_ALK_NA	Unassigned	4	Unassigned	174 m/z	4.53926e-07	1.83912e-07	5.15215e-07	1.61236e-07	0.000103079	3.03737e-05	4.80306e-07	1.91251e-07	9.0688e-05	7.07819e-06	3.58859e-07	8.97175e-08	0.232097	0.263435	52.7056	0.245585	46.3698	0.183489			0.0200936	*			0.000436722	***																		0.183489
11.7412	Unknown	Unassigned	4	Unassigned		4.53926e-07	1.83912e-07	5.15215e-07	1.61236e-07	2.9886e-07	1.60602e-08	4.80306e-07	1.91251e-07	0.000195594	1.62752e-05	3.58859e-07	8.97175e-08	0.229602	0.260603	0.151168	0.242945	98.9342	0.181516							0.00052281	***			0.046029	*														0.181516
11.7627	Unknown	Unassigned	4	Unassigned		4.53926e-07	1.83912e-07	5.15215e-07	1.61236e-07	2.9886e-07	1.60602e-08	4.80306e-07	1.91251e-07	0.00024029	4.72854e-05	3.58859e-07	8.97175e-08	0.187265	0.21255	0.123293	0.198148	99.1307	0.148046							0.00649013	**			0.040544	*														0.148046
11.7629	Unknown	Unassigned	4	Unassigned		4.53926e-07	1.83912e-07	5.15215e-07	1.61236e-07	2.9886e-07	1.60602e-08	0.00091334	0.000422546	3.23228e-07	4.23802e-08	0.000362121	0.000237704	0.0355448	0.0403441	0.0234023	71.5194	0.0253104	28.356																										28.356
11.7629	Unknown	Unassigned	4	Unassigned		4.53926e-07	1.83912e-07	5.15215e-07	1.61236e-07	2.9886e-07	1.60602e-08	0.00091334	0.000422546	3.23228e-07	4.23802e-08	0.000362121	0.000237704	0.0355448	0.0403441	0.0234023	71.5194	0.0253104	28.356																										28.356
11.796	Unknown	Unassigned	4	Unassigned		9.49158e-05	1.45459e-05	5.15215e-07	1.61236e-07	2.9886e-07	1.60602e-08	4.80306e-07	1.91251e-07	3.23228e-07	4.23802e-08	3.58859e-07	8.97175e-08	97.9601	0.53174	0.308445	0.495711	0.333595	0.370369	0.00319039	**	0.00316754	**	0.00318766	**	0.00317001	**	0.0031739	**	0.04053	*														0.370369
11.8334	?? M000000_A143003-101-xxx_NA_1420,25_PRED_VAR5_ALK_NA	Unassigned	4	Unassigned	174 m/z	0.0567896	0.0146865	0.0803918	0.0464774	0.0226886	0.00249353	0.0353476	0.0136504	0.0162198	0.00137495	0.0235909	0.00890052	24.1629	34.2052	9.65355	15.0397	6.9012	10.0375											0.024605	*														10.0375
11.8632	Unknown	Unassigned	4	Unassigned		0.00224081	0.00181994	0.00212906	0.00058198	0.00143117	0.000182968	0.00145817	2.57907e-06	0.00189277	0.000334042	0.00244076	0.000617265	19.3294	18.3654	12.3454	12.5783	16.3272	21.0542																										21.0542
11.938	M000000_A138004-101-xxx_NA_1362,32_PRED_VAR5_ALK_NA	Unassigned	4	Unassigned	255 m/z	4.53926e-07	1.83912e-07	5.15215e-07	1.61236e-07	0.00153212	4.9109e-06	4.80306e-07	1.91251e-07	3.23228e-07	4.23802e-08	3.58859e-07	8.97175e-08	0.0295861	0.0335808	99.8611	0.0313055	0.0210674	0.0233898			3.02885e-08	***																						0.0233898
11.9537	??? M000000_A138004-101-xxx_NA_1362,32_PRED_VAR5_ALK_NA	Unassigned	4	Unassigned	73 m/z (187)	0.0633571	0.0211223	0.0664297	0.0325718	0.0275299	0.00100028	0.0372687	0.0156002	0.023521	0.0031347	0.0264862	0.0116664	25.9031	27.1593	11.2554	15.237	9.61639	10.8287																										10.8287
12.0478	Unknown	Unassigned	4	Unassigned		0.00250862	7.66789e-05	5.15215e-07	1.61236e-07	2.9886e-07	1.60602e-08	4.80306e-07	1.91251e-07	3.23228e-07	4.23802e-08	3.58859e-07	8.97175e-08	99.9213	0.0205216	0.0119039	0.0191312	0.0128745	0.0142938	2.60466e-05	***	2.60393e-05	***	2.60457e-05	***	2.60401e-05	***	2.60413e-05	***																0.0142938
12.2658	??? M000000_A147001-101-xxx_NA_1458,44_PRED_VAR5_ALK_NA	Unassigned	4	Unassigned	174 m/z	0.00487616	0.0013563	0.00535654	0.00290975	0.00216829	0.000207253	0.00318507	0.00128495	0.00183995	0.000133551	0.00244947	0.000742106	24.5335	26.9505	10.9094	16.0251	9.25739	12.3241																										12.3241
12.3216	Unknown	Unassigned	4	Unassigned		2.94921e-05	1.26015e-05	7.79693e-05	3.51013e-05	2.9886e-07	1.60602e-08	5.96436e-05	2.4544e-05	3.23228e-07	4.23802e-08	3.1515e-05	4.01783e-06	14.8021	39.133	0.149998	29.9352	0.162229	15.8175																										15.8175
12.4438	??? M000000_A145005-101-xxx_NA_1436,41_PRED_VAR5_ALK_NA	Unassigned	4	Unassigned	174 m/z	4.53926e-07	1.83912e-07	5.15215e-07	1.61236e-07	2.9886e-07	1.60602e-08	0.0151499	0.00676901	0.00840281	0.00099983	0.00999832	0.00384686	0.00135289	0.00153556	0.000890729	45.1531	25.0439	29.7992							0.00109731	**	0.0398566	*																29.7992
12.5292	Unknown	Unassigned	4	Unassigned		4.53926e-07	1.83912e-07	5.15215e-07	1.61236e-07	2.9886e-07	1.60602e-08	4.80306e-07	1.91251e-07	0.00530563	0.00121284	3.58859e-07	8.97175e-08	0.00855216	0.00970688	0.00563065	0.00904917	99.9603	0.00676106							0.0098684	**			0.035543	*														0.00676106
12.5693	Unknown	Unassigned	4	Unassigned		4.53926e-07	1.83912e-07	0.000594278	0.000358111	2.9886e-07	1.60602e-08	0.000259216	4.45895e-05	0.000216303	0.000101674	0.000636059	0.000357163	0.0265981	34.8222	0.0175119	15.1889	12.6744	37.2704					0.00440943	**																				37.2704
12.8143	Unknown	Unassigned	4	Unassigned		4.53926e-07	1.83912e-07	5.15215e-07	1.61236e-07	2.9886e-07	1.60602e-08	2.98067e-05	8.66555e-06	3.23228e-07	4.23802e-08	3.58859e-07	8.97175e-08	1.42938	1.62238	0.941089	93.8593	1.01782	1.13002					0.019991	*					0.021378	*														1.13002
12.9618	? M000000_A200003-101-xxx_NA_1993,05_PRED_VAR5_ALK_NA	Unassigned	4	Unassigned	84 m/z	0.00402495	0.0024348	0.00105814	0.000459637	0.00236513	0.000547455	0.00318584	0.000940005	0.00328233	0.000864722	0.0022356	0.000296979	24.9192	6.55116	14.643	19.7241	20.3215	13.841																										13.841
12.9854	Unknown	Unassigned	4	Unassigned		4.53926e-07	1.83912e-07	5.15215e-07	1.61236e-07	2.9886e-07	1.60602e-08	4.80306e-07	1.91251e-07	0.00416714	0.000329894	3.58859e-07	8.97175e-08	0.0108875	0.0123575	0.00716819	0.0115202	99.9495	0.00860728							0.000447603	***			0.035745	*														0.00860728
13.0886	Unknown	Unassigned	4	Unassigned		4.53926e-07	1.83912e-07	5.15215e-07	1.61236e-07	0.00513976	0.00056564	4.80306e-07	1.91251e-07	3.23228e-07	4.23802e-08	3.58859e-07	8.97175e-08	0.008828	0.01002	99.9585	0.00934103	0.00628616	0.00697913			0.00118863	**																						0.00697913
13.0914	Unknown	Unassigned	4	Unassigned		0.00774363	0.000734537	0.0119451	0.00457768	0.0097984	0.00108219	4.80306e-07	1.91251e-07	3.23228e-07	4.23802e-08	3.58859e-07	8.97175e-08	26.26	40.508	33.2281	0.0016288	0.00109612	0.00121695					0.000765755	***	0.000765709	***	0.000765719	***																0.00121695
13.094	Unknown	Unassigned	4	Unassigned		0.00432255	0.000473615	5.15215e-07	1.61236e-07	2.9886e-07	1.60602e-08	4.80306e-07	1.91251e-07	3.23228e-07	4.23802e-08	3.58859e-07	8.97175e-08	99.9543	0.0119138	0.00691081	0.0111065	0.00747429	0.00829822	0.00117338	**	0.00117321	**	0.00117335	**	0.00117323	**	0.00117325	**																0.00829822
13.1761	??? M000000_A157006-101-xxx_NA_1562,43_PRED_VAR5_ALK_NA	Unassigned	4	Unassigned	292 m/z (57)	0.000627064	0.000120099	5.15215e-07	1.61236e-07	0.000725142	9.83217e-05	4.80306e-07	1.91251e-07	3.23228e-07	4.23802e-08	3.58859e-07	8.97175e-08	46.316	0.0380546	53.5601	0.0354761	0.0238741	0.0265059	0.0059881	**			0.00598716	**	0.00598281	**	0.00598379	**	0.0016082	**														0.0265059
13.1763	Unknown	Unassigned	4	Unassigned		4.53926e-07	1.83912e-07	5.15215e-07	1.61236e-07	2.9886e-07	1.60602e-08	4.80306e-07	1.91251e-07	3.23228e-07	4.23802e-08	0.00175365	0.000682144	0.0258541	0.0293449	0.0170221	0.0273566	0.01841	99.882									0.0409908	*																99.882
13.4151	Unknown	Unassigned	4	Unassigned		4.53926e-07	1.83912e-07	5.15215e-07	1.61236e-07	2.9886e-07	1.60602e-08	4.80306e-07	1.91251e-07	0.00108368	4.11395e-05	3.58859e-07	8.97175e-08	0.0418063	0.047451	0.0275248	0.0442359	99.8059	0.0330507							4.98853e-05	**																		0.0330507
13.4816	Unknown	Unassigned	4	Unassigned		4.53926e-07	1.83912e-07	5.15215e-07	1.61236e-07	2.39812e-05	7.60568e-06	4.80306e-07	1.91251e-07	3.27414e-05	1.09788e-05	3.58859e-07	8.97175e-08	0.775533	0.880245	40.9719	0.820603	55.9386	0.613111			0.0254802	*			0.0290605	*																		0.613111
13.5204	Unknown	Unassigned	4	Unassigned		4.53926e-07	1.83912e-07	4.77992e-05	3.72704e-06	2.9886e-07	1.60602e-08	4.80306e-07	1.91251e-07	3.23228e-07	4.23802e-08	3.58859e-07	8.97175e-08	0.913068	96.1476	0.601154	0.96613	0.650169	0.721842	0.000444806	***																								0.721842
13.5341	Unknown	Unassigned	4	Unassigned		4.53926e-07	1.83912e-07	5.15215e-07	1.61236e-07	2.9886e-07	1.60602e-08	4.80306e-07	1.91251e-07	2.98194e-05	5.9573e-06	3.58859e-07	8.97175e-08	1.42178	1.61375	0.936085	1.50441	93.4	1.12401							0.00706843	**																		1.12401
13.5821	Unknown	Unassigned	4	Unassigned		0.000674964	4.09699e-05	5.15215e-07	1.61236e-07	2.9886e-07	1.60602e-08	4.80306e-07	1.91251e-07	3.23228e-07	4.23802e-08	3.58859e-07	8.97175e-08	99.708	0.0761094	0.0441486	0.0709524	0.0477483	0.0530119	0.000203209	***	0.000203001	***	0.000203184	***	0.000203024	***	0.000203059	***	0.036996	*														0.0530119
13.5829	Unknown	Unassigned	4	Unassigned		0.00106919	0.000172896	0.003062	0.00166906	0.000643993	0.000127423	0.00231261	0.00147354	3.23228e-07	4.23802e-08	3.58859e-07	8.97175e-08	15.0835	43.1968	9.08507	32.625	0.00455991	0.00506257							0.00367178	**	0.00367214	**																0.00506257
13.6929	??? M000000_A158017-101-xxx_NA_1578,29_PRED_VAR5_ALK_Unknown#bth-pae-039	Unassigned	4	Unassigned	217 m/z (78)	4.53926e-07	1.83912e-07	5.15215e-07	1.61236e-07	2.9886e-07	1.60602e-08	4.80306e-07	1.91251e-07	3.23228e-07	4.23802e-08	0.000155455	3.54862e-05	0.288158	0.327065	0.18972	0.304904	0.205189	98.685									0.00990907	*	0.042163	*														98.685
13.6996	??? M000000_A158017-101-xxx_NA_1578,29_PRED_VAR5_ALK_Unknown#bth-pae-039	Unassigned	4	Unassigned	217 m/z	4.53926e-07	1.83912e-07	5.15215e-07	1.61236e-07	5.8682e-05	1.66153e-05	4.80306e-07	1.91251e-07	3.23228e-07	4.23802e-08	3.58859e-07	8.97175e-08	0.746423	0.847205	96.495	0.789801	0.531506	0.590098			0.0182116	*																						0.590098
13.7411	Unknown	Unassigned	4	Unassigned		4.53926e-07	1.83912e-07	5.15215e-07	1.61236e-07	2.9886e-07	1.60602e-08	0.000251216	0.00012493	3.23228e-07	4.23802e-08	3.58859e-07	8.97175e-08	0.1793	0.203509	0.118049	99.2297	0.127674	0.141749											0.049469	*														0.141749
13.7614	Unknown	Unassigned	4	Unassigned		4.53926e-07	1.83912e-07	5.15215e-07	1.61236e-07	2.9886e-07	1.60602e-08	4.80306e-07	1.91251e-07	3.23228e-07	4.23802e-08	0.000341983	0.000116073	0.131934	0.149748	0.0868641	0.139602	0.0939466	99.3979									0.028991	*	0.016607	*														99.3979
13.7614	Unknown	Unassigned	4	Unassigned		4.53926e-07	1.83912e-07	5.15215e-07	1.61236e-07	2.9886e-07	1.60602e-08	4.80306e-07	1.91251e-07	3.23228e-07	4.23802e-08	0.000341983	0.000116073	0.131934	0.149748	0.0868641	0.139602	0.0939466	99.3979									0.028991	*	0.016607	*														99.3979
13.8618	Unknown	Unassigned	4	Unassigned		0.0025817	0.00133357	5.15215e-07	1.61236e-07	2.9886e-07	1.60602e-08	4.80306e-07	1.91251e-07	3.23228e-07	4.23802e-08	3.58859e-07	8.97175e-08	99.9235	0.0199412	0.0115672	0.01859	0.0125104	0.0138895											0.037765	*														0.0138895
13.9577	Unknown	Unassigned	4	Unassigned		4.53926e-07	1.83912e-07	5.15215e-07	1.61236e-07	2.9886e-07	1.60602e-08	4.99383e-05	1.45019e-05	3.23228e-07	4.23802e-08	3.58859e-07	8.97175e-08	0.874812	0.992929	0.575966	96.2418	0.622928	0.691598					0.0195761	*																				0.691598
13.9679	Unknown	Unassigned	4	Unassigned		4.08788e-05	2.34187e-05	5.15215e-07	1.61236e-07	2.41329e-05	5.46832e-06	4.80306e-07	1.91251e-07	3.40766e-05	1.43265e-05	3.58859e-07	8.97175e-08	40.6986	0.512944	24.0266	0.478189	33.9264	0.357278																										0.357278
14.0763	??? M000000_A125012-101-xxx_NA_1244,58_PRED_VAR5_ALK_Unknown#sst-cgl-010a	Unassigned	4	Unassigned	191 m/z	0.000149419	0.000111324	5.15215e-07	1.61236e-07	2.9886e-07	1.60602e-08	4.80306e-07	1.91251e-07	3.23228e-07	4.23802e-08	3.58859e-07	8.97175e-08	98.6945	0.34031	0.197403	0.317251	0.213498	0.237034																										0.237034
14.1761	Unknown	Unassigned	4	Unassigned		0.000171544	9.90576e-05	5.15215e-07	1.61236e-07	2.9886e-07	1.60602e-08	4.80306e-07	1.91251e-07	8.46854e-05	1.94365e-05	3.58859e-07	8.97175e-08	66.5202	0.199786	0.11589	0.18625	32.8387	0.139156																										0.139156
14.293	Unknown	Unassigned	4	Unassigned		4.53926e-07	1.83912e-07	5.15215e-07	1.61236e-07	2.9886e-07	1.60602e-08	4.80306e-07	1.91251e-07	3.23228e-07	4.23802e-08	0.000352378	8.52311e-05	0.128065	0.145356	0.0843166	0.135507	0.0911914	99.4156									0.0115953	*	0.040258	*														99.4156
14.3602	Unknown	Unassigned	4	Unassigned		4.53926e-07	1.83912e-07	5.15215e-07	1.61236e-07	2.9886e-07	1.60602e-08	4.80306e-07	1.91251e-07	3.23228e-07	4.23802e-08	0.000263252	0.000145019	0.171084	0.194184	0.11264	0.181026	0.121824	99.2192											0.041214	*														99.2192
14.4205	Unknown	Unassigned	4	Unassigned		4.53926e-07	1.83912e-07	5.15215e-07	1.61236e-07	2.9886e-07	1.60602e-08	4.80306e-07	1.91251e-07	9.75989e-05	1.09586e-05	3.58859e-07	8.97175e-08	0.455264	0.516734	0.299741	0.481721	97.8866	0.359917							0.00127986	**																		0.359917
14.4505	Unknown	Unassigned	4	Unassigned		4.53926e-07	1.83912e-07	9.79359e-05	2.11139e-05	2.9886e-07	1.60602e-08	4.80306e-07	1.91251e-07	3.23228e-07	4.23802e-08	3.58859e-07	8.97175e-08	0.454603	98.082	0.299305	0.481022	0.32371	0.359394	0.00847844	**									0.03207	*														0.359394
14.5075	??? M000000_A165004-101-xxx_NA_1638,32_PRED_VAR5_ALK_NA165004 (classified unknown)	Unassigned	4	Unassigned	231 m/z	4.53926e-07	1.83912e-07	5.15215e-07	1.61236e-07	2.9886e-07	1.60602e-08	4.80306e-07	1.91251e-07	0.000922873	0.000444542	3.58859e-07	8.97175e-08	0.0490741	0.0557001	0.0323099	0.0519261	99.7722	0.0387964																										0.0387964
14.5102	? M000000_A165004-101-xxx_NA_1638,32_PRED_VAR5_ALK_NA165004 (classified unknown)	Unassigned	4	Unassigned	245 m/z	0.0121217	0.00986315	0.00328368	0.00124118	0.00189092	0.000653626	4.80306e-07	1.91251e-07	3.23228e-07	4.23802e-08	3.58859e-07	8.97175e-08	70.0779	18.9836	10.9318	0.00277674	0.00186864	0.00207463																										0.00207463
15.1362	Unknown	Unassigned	4	Unassigned		2.5695e-05	6.42923e-06	5.15215e-07	1.61236e-07	2.9886e-07	1.60602e-08	4.70762e-05	2.83742e-05	3.23228e-07	4.23802e-08	3.58859e-07	8.97175e-08	34.598	0.69373	0.402411	63.3874	0.435221	0.483199	0.0134616	*	0.013113	*			0.0131499	*	0.0132094	*																0.483199
15.1774	Unknown	Unassigned	4	Unassigned		4.53926e-07	1.83912e-07	5.15215e-07	1.61236e-07	2.9886e-07	1.60602e-08	4.80306e-07	1.91251e-07	1.37722e-05	2.57145e-06	3.58859e-07	8.97175e-08	2.85859	3.24455	1.88206	3.02471	86.7302	2.25991							0.0062479	**																		2.25991
15.9019	Unknown	Unassigned	4	Unassigned		4.53926e-07	1.83912e-07	5.15215e-07	1.61236e-07	2.9886e-07	1.60602e-08	4.80306e-07	1.91251e-07	3.23228e-07	4.23802e-08	4.41931e-05	7.39121e-06	0.981151	1.11363	0.645979	1.03817	0.69865	95.5224									0.0041783	**																95.5224
15.9358	Unknown	Unassigned	4	Unassigned		4.53926e-07	1.83912e-07	5.15215e-07	1.61236e-07	3.39617e-06	1.53317e-06	4.80306e-07	1.91251e-07	3.23228e-07	4.23802e-08	3.58859e-07	8.97175e-08	8.21183	9.3206	61.4391	8.68906	5.84741	6.49201																										6.49201
15.95	Unknown	Unassigned	4	Unassigned		0.000548551	0.000323238	5.15215e-07	1.61236e-07	2.9886e-07	1.60602e-08	4.80306e-07	1.91251e-07	3.23228e-07	4.23802e-08	3.58859e-07	8.97175e-08	99.641	0.0935857	0.0542861	0.0872446	0.0587123	0.0651846											0.038302	*														0.0651846
16.2873	Unknown	Unassigned	4	Unassigned		4.53926e-07	1.83912e-07	5.15215e-07	1.61236e-07	1.4601e-05	6.19166e-06	4.80306e-07	1.91251e-07	3.23228e-07	4.23802e-08	3.58859e-07	8.97175e-08	2.71283	3.07912	87.2611	2.87049	1.93173	2.14468											0.045168	*														2.14468
16.3303	Unknown	Unassigned	4	Unassigned		4.53926e-07	1.83912e-07	4.07261e-05	7.71363e-06	2.9886e-07	1.60602e-08	4.80306e-07	1.91251e-07	3.23228e-07	4.23802e-08	3.58859e-07	8.97175e-08	1.06452	95.5086	0.70087	1.12639	0.758016	0.841576	0.00598963	**									0.01803	*														0.841576
16.5143	Unknown	Unassigned	4	Unassigned		4.53926e-07	1.83912e-07	5.31767e-05	1.95246e-05	1.64496e-05	2.21659e-06	2.46233e-05	8.57602e-06	3.677e-05	6.47926e-06	3.90204e-05	9.23665e-06	0.266242	31.1898	9.6482	14.4423	21.5668	22.8867			0.00241079	**	0.0479446	*	0.00498339	**	0.0139797	*	0.00068343	***														22.8867
16.5781	Unknown	Unassigned	4	Unassigned		6.62516e-05	4.68946e-05	5.15215e-07	1.61236e-07	1.39155e-05	4.09667e-06	3.46219e-05	4.58244e-06	1.6922e-05	3.94321e-06	4.12951e-05	4.4217e-06	38.1806	0.296918	8.01949	19.9525	9.75211	23.7983																										23.7983
16.7851	Unknown	Unassigned	4	Unassigned		4.53926e-07	1.83912e-07	5.15215e-07	1.61236e-07	2.9886e-07	1.60602e-08	4.80306e-07	1.91251e-07	1.7392e-05	3.52255e-06	3.58859e-07	8.97175e-08	2.32792	2.64224	1.53268	2.46321	89.1936	1.84038							0.00764208	**																		1.84038
16.8068	Unknown	Unassigned	4	Unassigned		4.53926e-07	1.83912e-07	5.15215e-07	1.61236e-07	2.14622e-05	9.93916e-06	4.80306e-07	1.91251e-07	3.23228e-07	4.23802e-08	3.58859e-07	8.97175e-08	1.92393	2.1837	90.9657	2.03574	1.36997	1.52099																										1.52099
17.003	Unknown	Unassigned	4	Unassigned		4.53926e-07	1.83912e-07	5.15215e-07	1.61236e-07	2.9886e-07	1.60602e-08	4.80306e-07	1.91251e-07	2.57964e-05	6.51683e-06	3.58859e-07	8.97175e-08	1.62676	1.84641	1.07104	1.7213	92.4484	1.28607							0.0137374	*																		1.28607
17.1103	Unknown	Unassigned	4	Unassigned		2.20343e-05	1.11604e-05	2.76028e-05	4.87391e-07	2.17886e-05	6.66722e-07	3.63313e-05	1.69382e-05	2.05353e-05	4.26724e-06	3.35403e-05	1.24389e-05	13.6155	17.0564	13.4637	22.4499	12.6892	20.7253																										20.7253
17.1544	Unknown	Unassigned	4	Unassigned		4.53926e-07	1.83912e-07	5.15215e-07	1.61236e-07	2.9886e-07	1.60602e-08	4.80306e-07	1.91251e-07	3.23228e-07	4.23802e-08	0.000779692	0.000171605	0.0580644	0.0659042	0.0382289	0.0614388	0.041346	99.735									0.00888269	**	0.017669	*														99.735
17.2371	??? M000000_A184036-101-xxx_NA_1840,13_PRED_VAR5_ALK_Unknown#sst-cgl-078	Unassigned	4	Unassigned	188 m/z	4.53926e-07	1.83912e-07	5.15215e-07	1.61236e-07	2.9886e-07	1.60602e-08	4.80306e-07	1.91251e-07	0.000113996	2.34602e-05	3.58859e-07	8.97175e-08	0.390969	0.443757	0.257409	0.41369	98.1851	0.309087							0.00741842	**																		0.309087
17.3424	Unknown	Unassigned	4	Unassigned		4.53926e-07	1.83912e-07	2.0246e-05	6.58798e-07	2.9886e-07	1.60602e-08	4.80306e-07	1.91251e-07	3.23228e-07	4.23802e-08	3.58859e-07	8.97175e-08	2.04829	91.358	1.34857	2.16733	1.45853	1.61931	4.6028e-05	***																								1.61931
17.3864	Unknown	Unassigned	4	Unassigned		0.00160994	0.00029221	5.15215e-07	1.61236e-07	2.9886e-07	1.60602e-08	4.80306e-07	1.91251e-07	3.23228e-07	4.23802e-08	3.58859e-07	8.97175e-08	99.8774	0.0319629	0.0185407	0.0297972	0.0200524	0.0222629	0.00512531	**	0.00512332	**	0.00512499	**	0.00512355	**	0.00512388	**																0.0222629
17.4409	Unknown	Unassigned	4	Unassigned		4.53926e-07	1.83912e-07	5.15215e-07	1.61236e-07	2.9886e-07	1.60602e-08	4.80306e-07	1.91251e-07	3.23228e-07	4.23802e-08	1.32589e-05	1.82841e-08	2.96094	3.36072	1.94945	3.13301	2.1084	86.4875									1.41103e-05	***																86.4875
17.536	??? M000000_A184030-101-xxx_NA_1841,08_TRUE_VAR5_ALK_NA184030 (classified unknown)	Unassigned	4	Unassigned	TIC	4.53926e-07	1.83912e-07	5.15215e-07	1.61236e-07	0.000334769	9.81598e-05	0.000993111	0.000597932	3.23228e-07	4.23802e-08	3.58859e-07	8.97175e-08	0.0341418	0.0387516	25.1795	74.6963	0.0243114	0.0269914			0.0196637	*																						0.0269914
17.5373	?? M000000_A184030-101-xxx_NA_1841,08_TRUE_VAR5_ALK_NA184030 (classified unknown)	Unassigned	4	Unassigned	245 m/z	0.00311586	0.00304543	0.00160456	0.000578488	0.000950584	0.000240946	4.80306e-07	1.91251e-07	3.23228e-07	4.23802e-08	3.58859e-07	8.97175e-08	54.9325	28.2883	16.7587	0.00846776	0.00569848	0.00632667																										0.00632667
17.5421	??? M000000_A184030-101-xxx_NA_1841,08_TRUE_VAR5_ALK_NA184030 (classified unknown)	Unassigned	4	Unassigned	245 m/z (242)	4.53926e-07	1.83912e-07	5.15215e-07	1.61236e-07	2.9886e-07	1.60602e-08	0.000711916	0.000142065	0.000497629	0.000377648	3.58859e-07	8.97175e-08	0.0374783	0.0425386	0.0246753	58.7791	41.0866	0.0296291					0.00672947	**																				0.0296291
17.6098	??? M000000_A184030-101-xxx_NA_1841,08_TRUE_VAR5_ALK_NA184030 (classified unknown)	Unassigned	4	Unassigned	204 m/z	0.00215059	0.000580728	5.15215e-07	1.61236e-07	0.00332518	0.000276074	4.80306e-07	1.91251e-07	3.23228e-07	4.23802e-08	3.58859e-07	8.97175e-08	39.2626	0.00940613	60.7067	0.0087688	0.00590107	0.00655158	0.015672	*			0.0156713	*	0.0156681	*	0.0156689	*																0.00655158
17.6308	Unknown	Unassigned	4	Unassigned		4.53926e-07	1.83912e-07	5.15215e-07	1.61236e-07	2.9886e-07	1.60602e-08	4.80306e-07	1.91251e-07	4.1886e-05	1.31378e-05	3.58859e-07	8.97175e-08	1.03181	1.17112	0.679332	1.09177	95.2102	0.815715							0.0344034	*			0.0013306	**														0.815715
17.8449	Unknown	Unassigned	4	Unassigned		3.48958e-06	1.92161e-06	5.15215e-07	1.61236e-07	2.9886e-07	1.60602e-08	1.91061e-05	1.01428e-05	3.23228e-07	4.23802e-08	3.58859e-07	8.97175e-08	14.4845	2.13855	1.2405	79.3052	1.34165	1.48955																										1.48955
18.582	??? M000000_A192013-101-xxx_NA_1912,58_PRED_VAR5_ALK_NA	Unassigned	4	Unassigned	205 m/z (245)	4.53926e-07	1.83912e-07	0.00155046	0.00033874	2.9886e-07	1.60602e-08	4.80306e-07	1.91251e-07	3.23228e-07	4.23802e-08	3.58859e-07	8.97175e-08	0.0292408	99.8766	0.0192518	0.0309401	0.0208215	0.0231168	0.00869284	**									0.0188	*														0.0231168
18.5847	??? M000000_A192013-101-xxx_NA_1912,58_PRED_VAR5_ALK_NA	Unassigned	4	Unassigned	205 m/z	4.53926e-07	1.83912e-07	5.15215e-07	1.61236e-07	0.00307799	0.00067197	0.0019008	5.89704e-05	3.23228e-07	4.23802e-08	3.58859e-07	8.97175e-08	0.00911417	0.0103448	61.8016	38.1653	0.00648994	0.00720536			0.0101844	*	2.72363e-05	***																				0.00720536
18.7034	Unknown	Unassigned	4	Unassigned		4.53926e-07	1.83912e-07	5.15215e-07	1.61236e-07	2.9886e-07	1.60602e-08	4.80306e-07	1.91251e-07	0.00301386	0.000283019	3.58859e-07	8.97175e-08	0.0150508	0.0170829	0.00990926	0.0159254	99.9301	0.0118986							0.000743412	***																		0.0118986
18.8312	Unknown	Unassigned	4	Unassigned		4.53926e-07	1.83912e-07	0.000135942	5.1537e-05	2.9886e-07	1.60602e-08	4.80306e-07	1.91251e-07	3.23228e-07	4.23802e-08	3.58859e-07	8.97175e-08	0.329273	98.6108	0.21679	0.348408	0.234466	0.260312	0.0387215	*																								0.260312
19.3349	Unknown	Unassigned	4	Unassigned		0.0349515	0.0228062	0.0100438	0.000745438	0.0160938	0.00279889	4.80306e-07	1.91251e-07	0.0208414	0.0109326	3.58859e-07	8.97175e-08	42.6595	12.2588	19.6431	0.000586229	25.4376	0.000437999																										0.000437999
19.6294	Unknown	Unassigned	4	Unassigned		4.53926e-07	1.83912e-07	5.15215e-07	1.61236e-07	5.45877e-05	2.52851e-05	4.80306e-07	1.91251e-07	3.23228e-07	4.23802e-08	3.58859e-07	8.97175e-08	0.800304	0.908361	96.242	0.846813	0.569873	0.632694											0.039217	*														0.632694
20.0822	??? M000000_A284008-101-xxx_NA_2837_PRED_VAR5_ALK_NA	Unassigned	4	Unassigned	TIC	0.00113707	0.000318137	0.00145284	0.000216651	0.00144515	0.000332848	4.80306e-07	1.91251e-07	0.00217387	0.000701794	0.00165641	0.000568553	14.4558	18.4703	18.3725	0.00610625	27.6369	21.0583					0.0172747	*																				21.0583
20.1901	??? M000000_A199003-101-xxx_NA_1980,3_PRED_VAR5_ALK_NA199003 (classified unknown)	Unassigned	4	Unassigned	TIC	0.00132743	0.000685382	0.00175998	0.000833522	0.00111874	0.000186756	0.000918533	0.000653894	3.23228e-07	4.23802e-08	3.58859e-07	8.97175e-08	25.8993	34.3386	21.8274	17.9213	0.00630643	0.00700163																										0.00700163
20.2066	??? M000000_A201002-101-xxx_NA_2004,24_PRED_VAR5_ALK_NA201002 (classified unknown)	Unassigned	4	Unassigned	TIC	4.53926e-07	1.83912e-07	5.15215e-07	1.61236e-07	2.9886e-07	1.60602e-08	4.80306e-07	1.91251e-07	3.23228e-07	4.23802e-08	0.00041148	0.00022018	0.109763	0.124583	0.0722667	0.116142	0.078159	99.4991																										99.4991
20.711	Unknown	Unassigned	4	Unassigned		4.53926e-07	1.83912e-07	5.15215e-07	1.61236e-07	2.9886e-07	1.60602e-08	1.39829e-05	6.47131e-06	3.23228e-07	4.23802e-08	3.58859e-07	8.97175e-08	2.84897	3.23364	1.87573	87.7607	2.02867	2.2523																										2.2523
20.8243	Unknown	Unassigned	4	Unassigned		4.53926e-07	1.83912e-07	5.07872e-05	1.51681e-05	2.9886e-07	1.60602e-08	4.80306e-07	1.91251e-07	3.23228e-07	4.23802e-08	3.58859e-07	8.97175e-08	0.861301	96.366	0.567071	0.911355	0.613308	0.680917	0.0211007	*									0.014098	*														0.680917
21.4394	Unknown	Unassigned	4	Unassigned		4.53926e-07	1.83912e-07	8.49046e-06	6.55265e-06	2.32299e-06	6.02896e-07	4.80306e-07	1.91251e-07	3.23228e-07	4.23802e-08	3.58859e-07	8.97175e-08	3.65193	68.3075	18.6889	3.86416	2.60043	2.8871			0.0348173	*																						2.8871
21.6444	Unknown	Unassigned	4	Unassigned		4.53926e-07	1.83912e-07	5.15215e-07	1.61236e-07	2.9886e-07	1.60602e-08	4.80306e-07	1.91251e-07	3.23228e-07	4.23802e-08	0.000662034	0.000452174	0.0683515	0.0775803	0.0450018	0.0723237	0.0486711	99.6881																										99.6881
21.6479	Unknown	Unassigned	4	Unassigned		4.53926e-07	1.83912e-07	5.15215e-07	1.61236e-07	0.000422713	5.10476e-06	0.000444296	0.000373825	3.23228e-07	4.23802e-08	3.58859e-07	8.97175e-08	0.0522559	0.0593115	48.6627	51.1473	0.0372099	0.0413118			1.62239e-06	***																						0.0413118
22.233	Unknown	Unassigned	4	Unassigned		4.53926e-07	1.83912e-07	0.000306964	9.10445e-05	0.000213287	3.41282e-05	0.000188486	0.000148917	3.23228e-07	4.23802e-08	3.58859e-07	8.97175e-08	0.0639447	43.2421	30.0458	26.5521	0.0455332	0.0505526	0.0202869	*	0.00358053	**																						0.0505526
22.383	??? M000000_A214003-101-xxx_NA_2127,28_PRED_VAR5_ALK_NA	Unassigned	4	Unassigned	319 m/z	4.53926e-07	1.83912e-07	5.15215e-07	1.61236e-07	2.9886e-07	1.60602e-08	4.80306e-07	1.91251e-07	3.23228e-07	4.23802e-08	0.000201526	8.84713e-05	0.222953	0.253056	0.14679	0.235909	0.158758	98.9825																										98.9825
22.387	??? M000000_A214003-101-xxx_NA_2127,28_PRED_VAR5_ALK_NA	Unassigned	4	Unassigned	319 m/z	4.53926e-07	1.83912e-07	5.15215e-07	1.61236e-07	2.9886e-07	1.60602e-08	4.80306e-07	1.91251e-07	0.000863404	0.000392257	0.001013	0.000252365	0.0241687	0.027432	0.0159124	0.0255732	45.9708	53.9361									0.0159668	*	1.7561e-10	*** (BF)														53.9361
22.5899	Unknown	Unassigned	4	Unassigned		4.53926e-07	1.83912e-07	5.15215e-07	1.61236e-07	2.9886e-07	1.60602e-08	4.80306e-07	1.91251e-07	0.00160768	0.00100775	0.000648419	0.000172604	0.0201044	0.0228189	0.0132365	0.0212728	71.2041	28.7185									0.0198771	*	1.1232e-10	*** (BF)														28.7185
22.6668	Unknown	Unassigned	4	Unassigned		4.53926e-07	1.83912e-07	5.15215e-07	1.61236e-07	2.9886e-07	1.60602e-08	6.01965e-05	2.11448e-05	3.23228e-07	4.23802e-08	3.58859e-07	8.97175e-08	0.730411	0.829032	0.480895	96.8621	0.520105	0.577439					0.0322175	*																				0.577439
22.6748	Unknown	Unassigned	4	Unassigned		4.53926e-07	1.83912e-07	5.15215e-07	1.61236e-07	2.9886e-07	1.60602e-08	4.80306e-07	1.91251e-07	0.000118784	7.0427e-06	3.58859e-07	8.97175e-08	0.375483	0.42618	0.247214	0.397304	98.257	0.296844							0.000191756	***			0.041588	*														0.296844
22.7394	Unknown	Unassigned	4	Unassigned		4.53926e-07	1.83912e-07	5.15215e-07	1.61236e-07	2.9886e-07	1.60602e-08	4.80306e-07	1.91251e-07	3.23228e-07	4.23802e-08	9.25749e-06	1.88965e-06	4.00675	4.54774	2.638	4.2396	2.85309	81.7148									0.0085958	**	0.049394	*														81.7148
24.8172	Unknown	Unassigned	4	Unassigned		4.53926e-07	1.83912e-07	5.15215e-07	1.61236e-07	3.04174e-05	7.07675e-06	4.80306e-07	1.91251e-07	3.23228e-07	4.23802e-08	3.58859e-07	8.97175e-08	1.39459	1.58289	93.4513	1.47564	0.99305	1.10252			0.0108409	*																						1.10252
25.1379	Unknown	Unassigned	4	Unassigned		4.53926e-07	1.83912e-07	5.15215e-07	1.61236e-07	2.9886e-07	1.60602e-08	4.80306e-07	1.91251e-07	6.24851e-05	3.10728e-05	3.58859e-07	8.97175e-08	0.702756	0.797642	0.462687	0.743596	96.7377	0.555576																										0.555576
25.1608	Unknown	Unassigned	4	Unassigned		4.53926e-07	1.83912e-07	5.15215e-07	1.61236e-07	2.9886e-07	1.60602e-08	4.80306e-07	1.91251e-07	3.23228e-07	4.23802e-08	0.000115085	1.62279e-05	0.387451	0.439765	0.255094	0.409968	0.275893	98.2318									0.00249196	**																98.2318
25.1766	Unknown	Unassigned	4	Unassigned		4.53926e-07	1.83912e-07	5.15215e-07	1.61236e-07	2.9886e-07	1.60602e-08	4.80306e-07	1.91251e-07	4.11835e-05	1.36584e-05	3.58859e-07	8.97175e-08	1.04855	1.19013	0.690356	1.10949	95.1325	0.828952							0.0280137	*																		0.828952
25.3081	Unknown	Unassigned	4	Unassigned		0.00107288	0.000964772	5.15215e-07	1.61236e-07	2.9886e-07	1.60602e-08	4.80306e-07	1.91251e-07	3.23228e-07	4.23802e-08	3.58859e-07	8.97175e-08	99.8161	0.0479332	0.0278045	0.0446854	0.0300716	0.0333866																										0.0333866
25.7509	Unknown	Unassigned	4	Unassigned		0.000412346	0.000229989	0.00067457	0.000194356	0.000265366	9.91188e-05	0.000275258	2.86034e-05	0.000276466	0.000170111	0.000923865	1.49479e-05	14.5815	23.8543	9.38393	9.73376	9.77648	32.67																										32.67
26.3983	Unknown	Unassigned	4	Unassigned		4.53926e-07	1.83912e-07	3.0479e-05	1.21431e-05	2.9886e-07	1.60602e-08	4.80306e-07	1.91251e-07	3.23228e-07	4.23802e-08	3.88626e-05	1.80853e-05	0.640253	42.99	0.421535	0.677461	0.455906	54.8149	0.045182	*																								54.8149
26.518	Unknown	Unassigned	4	Unassigned		4.53926e-07	1.83912e-07	5.15215e-07	1.61236e-07	2.9886e-07	1.60602e-08	4.80306e-07	1.91251e-07	3.23228e-07	4.23802e-08	2.71757e-05	1.81524e-05	1.55203	1.76159	1.02184	1.64223	1.10516	92.9172																										92.9172
26.579	Unknown	Unassigned	4	Unassigned		4.53926e-07	1.83912e-07	5.15215e-07	1.61236e-07	2.43804e-05	5.02006e-06	4.80306e-07	1.91251e-07	3.23228e-07	4.23802e-08	3.58859e-07	8.97175e-08	1.71216	1.94334	91.9601	1.81166	1.21918	1.35358			0.00779031	**																						1.35358
26.6123	Unknown	Unassigned	4	Unassigned		4.53926e-07	1.83912e-07	1.13598e-05	3.66873e-06	2.9886e-07	1.60602e-08	4.80306e-07	1.91251e-07	3.23228e-07	4.23802e-08	3.58859e-07	8.97175e-08	3.41942	85.573	2.25131	3.61814	2.43487	2.70328	0.0285039	*																								2.70328
26.9274	Unknown	Unassigned	4	Unassigned		4.53926e-07	1.83912e-07	5.15215e-07	1.61236e-07	2.9886e-07	1.60602e-08	0.000986522	0.000961168	3.23228e-07	4.23802e-08	3.58859e-07	8.97175e-08	0.045922	0.0521224	0.0302345	99.8027	0.0326997	0.0363044																										0.0363044
27.1099	Unknown	Unassigned	4	Unassigned		4.53926e-07	1.83912e-07	0.0150172	0.0149967	2.9886e-07	1.60602e-08	4.80306e-07	1.91251e-07	3.23228e-07	4.23802e-08	3.58859e-07	8.97175e-08	0.00302233	99.9872	0.00198987	0.00319797	0.00215211	0.00238935																										0.00238935
27.1105	Unknown	Unassigned	4	Unassigned		0.0135443	0.00374698	5.15215e-07	1.61236e-07	2.9886e-07	1.60602e-08	4.80306e-07	1.91251e-07	3.23228e-07	4.23802e-08	3.58859e-07	8.97175e-08	99.9854	0.00380336	0.00220621	0.00354565	0.00238609	0.00264913	0.0167339	*	0.0167332	*	0.0167338	*	0.0167333	*	0.0167334	*	0.02272	*														0.00264913
27.1948	Unknown	Unassigned	4	Unassigned		4.53926e-07	1.83912e-07	5.15215e-07	1.61236e-07	2.9886e-07	1.60602e-08	4.80306e-07	1.91251e-07	0.00811722	0.00409407	3.58859e-07	8.97175e-08	0.00559069	0.00634554	0.00368085	0.00591559	99.974	0.00441982																										0.00441982
27.6402	Unknown	Unassigned	4	Unassigned		4.53926e-07	1.83912e-07	5.15215e-07	1.61236e-07	2.9886e-07	1.60602e-08	4.80306e-07	1.91251e-07	3.23228e-07	4.23802e-08	3.11151e-05	1.53631e-05	1.3678	1.55248	0.900543	1.44729	0.97397	93.7579																										93.7579
28.0251	Unknown	Unassigned	4	Unassigned		4.39186e-05	1.09914e-05	5.15215e-07	1.61236e-07	2.9886e-07	1.60602e-08	4.80306e-07	1.91251e-07	3.23228e-07	4.23802e-08	3.58859e-07	8.97175e-08	95.6935	1.12259	0.651181	1.04653	0.704275	0.781912	0.0131361	*	0.0129451	*	0.0131117	*	0.0129658	*	0.012998	*																0.781912
29.1974	Unknown	Unassigned	4	Unassigned		4.53926e-07	1.83912e-07	7.00495e-06	1.05211e-06	2.9886e-07	1.60602e-08	4.80306e-07	1.91251e-07	3.23228e-07	4.23802e-08	3.58859e-07	8.97175e-08	5.08878	78.5297	3.3504	5.38451	3.62357	4.02302	0.0040834	**									0.014899	*														4.02302
29.3115	Unknown	Unassigned	4	Unassigned		4.53926e-07	1.83912e-07	5.15215e-07	1.61236e-07	1.95039e-05	2.07214e-06	3.25606e-05	1.46184e-05	3.23228e-07	4.23802e-08	3.33838e-05	2.21328e-06	0.523314	0.593971	22.4853	37.5379	0.372637	38.4869			0.00118831	**					0.000283313	***																38.4869
30.0087	Unknown	Unassigned	4	Unassigned		4.53926e-07	1.83912e-07	5.15215e-07	1.61236e-07	2.9886e-07	1.60602e-08	0.000115333	6.5125e-05	3.23228e-07	4.23802e-08	3.58859e-07	8.97175e-08	0.387033	0.439291	0.254819	98.3373	0.275595	0.305976																										0.305976
30.1667	??? M000000_A257009-101-xxx_NA_2561,83_PRED_VAR5_ALK_NA	Unassigned	4	Unassigned	TIC	0.000765402	0.000478449	5.15215e-07	1.61236e-07	2.9886e-07	1.60602e-08	4.80306e-07	1.91251e-07	3.23228e-07	4.23802e-08	3.58859e-07	8.97175e-08	99.7424	0.0671397	0.0389456	0.0625905	0.042121	0.0467643																										0.0467643
30.1797	??? M000000_A257009-101-xxx_NA_2561,83_PRED_VAR5_ALK_NA	Unassigned	4	Unassigned	129 m/z	4.53926e-07	1.83912e-07	5.15215e-07	1.61236e-07	2.9886e-07	1.60602e-08	4.80306e-07	1.91251e-07	0.000320337	0.000162794	0.00036936	9.37394e-05	0.0656489	0.0745128	0.0432225	0.069464	46.3286	53.4186									0.017025	*	0.00042621	***														53.4186
30.7513	M000000_A259002-101-xxx_NA_2583,33_PRED_VAR5_ALK_NA	Unassigned	4	Unassigned	371 m/z	0.0318808	0.0174293	0.0345698	0.0109279	0.0200235	0.00230034	0.0434671	0.0197916	0.0340428	0.00510747	0.049779	0.00465093	14.9141	16.172	9.36714	20.3342	15.9255	23.287											0.013788	*														23.287
31.175	Unknown	Unassigned	4	Unassigned		4.53926e-07	1.83912e-07	3.72559e-05	1.83905e-05	2.9886e-07	1.60602e-08	4.80306e-07	1.91251e-07	3.23228e-07	4.23802e-08	1.48006e-05	4.54582e-06	0.846674	69.4906	0.557441	0.895878	0.602892	27.6065									0.0242647	*																27.6065
31.238	Unknown	Unassigned	4	Unassigned		4.53926e-07	1.83912e-07	5.15215e-07	1.61236e-07	2.9886e-07	1.60602e-08	8.0065e-06	2.389e-07	3.23228e-07	4.23802e-08	3.58859e-07	8.97175e-08	4.55905	5.17462	3.00163	80.4141	3.24637	3.60424					0.000133074	***																				3.60424
31.8497	Unknown	Unassigned	4	Unassigned		4.53926e-07	1.83912e-07	0.000826263	0.000145603	2.9886e-07	1.60602e-08	4.80306e-07	1.91251e-07	3.23228e-07	4.23802e-08	3.58859e-07	8.97175e-08	0.0548102	99.7687	0.0360864	0.0579955	0.0390288	0.0433312	0.00471059	**									0.0191	*														0.0433312
31.8613	Unknown	Unassigned	4	Unassigned		4.53926e-07	1.83912e-07	5.15215e-07	1.61236e-07	0.000176515	5.39312e-05	3.86192e-05	4.39742e-06	3.23228e-07	4.23802e-08	3.58859e-07	8.97175e-08	0.209389	0.237661	81.4239	17.8145	0.1491	0.165536			0.0220329	*	0.00137117	**																				0.165536
32.0147	Unknown	Unassigned	4	Unassigned		4.53926e-07	1.83912e-07	2.65495e-05	3.81421e-06	2.38199e-05	3.9166e-06	4.80306e-07	1.91251e-07	3.23228e-07	4.23802e-08	3.58859e-07	8.97175e-08	0.873175	51.0707	45.8201	0.923919	0.621763	0.690304	0.00276202	**	0.00410959	**																						0.690304
32.28	??? M000000_A204020-101-xxx_NA_2043,08_TRUE_VAR5_ALK_D204282	Unassigned	4	Unassigned	217 m/z	0.000209072	0.000163548	5.15215e-07	1.61236e-07	2.9886e-07	1.60602e-08	4.80306e-07	1.91251e-07	3.23228e-07	4.23802e-08	3.58859e-07	8.97175e-08	99.0635	0.244121	0.141607	0.22758	0.153153	0.170036																										0.170036
33.4511	?? M000000_A306003-101-xxx_NA_3050,41_PRED_VAR5_ALK_NA	Unassigned	4	Unassigned	361 m/z	4.53926e-07	1.83912e-07	5.15215e-07	1.61236e-07	2.9886e-07	1.60602e-08	4.80306e-07	1.91251e-07	0.000551703	2.74811e-05	3.58859e-07	8.97175e-08	0.0819642	0.093031	0.0539643	0.0867275	99.6195	0.0647982							0.000112603	***			0.038013	*														0.0647982
33.4607	??? M000000_A306003-101-xxx_NA_3050,41_PRED_VAR5_ALK_NA	Unassigned	4	Unassigned	TIC	4.53926e-07	1.83912e-07	5.15215e-07	1.61236e-07	2.9886e-07	1.60602e-08	4.80306e-07	1.91251e-07	3.23228e-07	4.23802e-08	7.83068e-05	2.86325e-05	0.564737	0.640987	0.371816	0.597556	0.402133	97.4228											2.9935e-11	*** (BF)														97.4228
33.5694	Unknown	Unassigned	4	Unassigned		4.53926e-07	1.83912e-07	5.15215e-07	1.61236e-07	2.9886e-07	1.60602e-08	1.64683e-05	7.79008e-06	3.23228e-07	4.23802e-08	3.58859e-07	8.97175e-08	2.46453	2.79729	1.62262	89.4122	1.75492	1.94838																										1.94838
33.5822	Unknown	Unassigned	4	Unassigned		4.53926e-07	1.83912e-07	0.000285159	1.0545e-05	2.9886e-07	1.60602e-08	4.80306e-07	1.91251e-07	3.23228e-07	4.23802e-08	3.58859e-07	8.97175e-08	0.158121	99.3329	0.104105	0.16731	0.112594	0.125006	4.63356e-05	***																								0.125006
34.8741	Unknown	Unassigned	4	Unassigned		4.53926e-07	1.83912e-07	1.25116e-05	3.31046e-06	2.9886e-07	1.60602e-08	0.000448895	0.000430502	3.23228e-07	4.23802e-08	3.58859e-07	8.97175e-08	0.0980737	2.70321	0.0645707	96.9868	0.0698355	0.0775339	0.0165965	*																								0.0775339
34.8815	Unknown	Unassigned	4	Unassigned		4.53926e-07	1.83912e-07	5.15215e-07	1.61236e-07	6.75955e-06	3.22018e-06	4.80306e-07	1.91251e-07	3.23228e-07	4.23802e-08	3.58859e-07	8.97175e-08	5.10541	5.79474	76.0262	5.4021	3.63541	4.03617																										4.03617
34.8884	Unknown	Unassigned	4	Unassigned		4.53926e-07	1.83912e-07	5.15215e-07	1.61236e-07	2.9886e-07	1.60602e-08	3.3581e-05	1.94632e-05	3.23228e-07	4.23802e-08	3.58859e-07	8.97175e-08	1.27754	1.45004	0.841121	94.5116	0.909703	1.00999																										1.00999
34.9624	?? M000000_A223015-101-xxx_NA_2231,46_TRUE_VAR5_ALK_D223156	Unassigned	4	Unassigned	204 m/z	4.53926e-07	1.83912e-07	5.15215e-07	1.61236e-07	2.9886e-07	1.60602e-08	0.000331867	0.000141312	3.23228e-07	4.23802e-08	3.58859e-07	8.97175e-08	0.13598	0.15434	0.089528	99.4158	0.0968277	0.107502																										0.107502
35.2312	Unknown	Unassigned	4	Unassigned		7.40104e-05	7.1157e-06	0.000451807	0.000144063	2.9886e-07	1.60602e-08	4.80306e-07	1.91251e-07	3.23228e-07	4.23802e-08	3.58859e-07	8.97175e-08	14.0363	85.6866	0.0566797	0.0910915	0.0613012	0.0680588			0.000806457	***	0.00081496	***	0.000807357	***	0.000808959	***																0.0680588
35.2324	Unknown	Unassigned	4	Unassigned		4.53926e-07	1.83912e-07	5.15215e-07	1.61236e-07	2.9886e-07	1.60602e-08	4.80306e-07	1.91251e-07	8.14858e-05	2.21577e-05	3.58859e-07	8.97175e-08	0.543019	0.616338	0.357518	0.574577	97.4793	0.429293							0.0162136	*																		0.429293
38.8577	Unknown	Unassigned	4	Unassigned		4.53926e-07	1.83912e-07	5.15215e-07	1.61236e-07	2.9886e-07	1.60602e-08	4.27761e-05	3.18254e-05	3.23228e-07	4.23802e-08	3.58859e-07	8.97175e-08	1.0149	1.15193	0.6682	95.6399	0.722682	0.802348																										0.802348
39.0321	Unknown	Unassigned	4	Unassigned		4.53926e-07	1.83912e-07	5.15215e-07	1.61236e-07	8.91051e-06	9.99746e-07	4.80306e-07	1.91251e-07	3.23228e-07	4.23802e-08	3.58859e-07	8.97175e-08	4.11089	4.66594	80.6962	4.34979	2.92725	3.24994			0.00169209	**																						3.24994
40.8472	M000000_A311002-101-xxx_NA_3098,96_PRED_VAR5_ALK_NA	Unassigned	4	Unassigned	204 m/z	0.0248039	0.0196255	0.00693729	0.00242637	0.00751611	0.00222871	0.0121053	0.00421374	0.0186248	0.00669818	0.0116218	0.00435582	30.3936	8.50063	9.20988	14.8332	22.8219	14.2407																										14.2407
40.9953	Unknown	Unassigned	4	Unassigned		1.21634e-05	1.47481e-06	5.15215e-07	1.61236e-07	2.9886e-07	1.60602e-08	4.80306e-07	1.91251e-07	3.23228e-07	4.23802e-08	3.58859e-07	8.97175e-08	86.022	3.64371	2.1136	3.39682	2.28593	2.53793	0.00189109	**	0.00170211	**	0.00191343	**	0.00171777	**	0.00175501	**																2.53793
41.9987	Unknown	Unassigned	4	Unassigned		4.53926e-07	1.83912e-07	5.15215e-07	1.61236e-07	2.9886e-07	1.60602e-08	4.80306e-07	1.91251e-07	3.23228e-07	4.23802e-08	3.01887e-05	8.35808e-06	1.40708	1.59706	0.926403	1.48885	1.00194	93.5787									0.0175083	*	0.011862	*														93.5787
44.0461	??? M000000_A341002-101-xxx_NA_3401,2_PRED_VAR5_ALK_NA	Unassigned	4	Unassigned	441 m/z	4.00141e-05	2.7354e-05	0.000626711	8.16647e-06	2.9886e-07	1.60602e-08	0.000129573	0.000103647	8.88225e-05	4.16153e-05	3.42657e-05	1.92118e-05	4.35086	68.1441	0.0324959	14.0888	9.65793	3.72581	0.00235915	**																								3.72581
47.3998	Unknown	Unassigned	4	Unassigned		4.53926e-07	1.83912e-07	3.04137e-05	2.56294e-05	3.50817e-05	1.35812e-05	4.80306e-07	1.91251e-07	1.3584e-05	3.55654e-06	3.58859e-07	8.97175e-08	0.564777	37.8409	43.6489	0.597599	16.9013	0.446495			0.0418483	*			0.0159686	*																		0.446495
47.4052	Unknown	Unassigned	4	Unassigned		4.89959e-05	4.09621e-05	3.86941e-05	1.14472e-05	2.37251e-05	9.12624e-06	4.80306e-07	1.91251e-07	3.23228e-07	4.23802e-08	1.72726e-05	9.17081e-06	37.8373	29.8816	18.3218	0.370917	0.249614	13.3388																										13.3388
57.6505	Unknown	Unassigned	4	Unassigned		8.7391e-06	2.61701e-06	5.15215e-07	1.61236e-07	2.9886e-07	1.60602e-08	1.35782e-05	8.43143e-06	3.23228e-07	4.23802e-08	3.58859e-07	8.97175e-08	36.6982	2.16355	1.25501	57.0189	1.35733	1.50696	0.0247525	*	0.0227612	*			0.0229578	*	0.0233032	*																1.50696
																																		114

## Sheet: Table S3. Primary metabolites
Table S3: Primary metabolites detected during PAR + UV-B (intra- & extracellular metabolites) and PAR only (intracellular metabolites), including possible biosynthetic pathways.
Name	Intra/Extra	PAR + UV-B/PAR	Pathway
Tyrosine	Intracellular	PAR + UV-B	Biosynthesis of amino acids, alkaloids derived from shikimate pathway, terpernoid-quinone biosynthesis
2-Oxobutanoate	Intracellular	PAR + UV-B	Biosynthesis of amino acids. Cysteine and methionine metabolism, threonine metabolism. Valine, leucine and isoleucine biosynthesis
Serine	Intracellular	PAR + UV-B	Biosynthesis of amino acids. Glycine, serine and threonine metabolism,glyoxylate metabolism, secondary metabolites. Chlorophyll biosynthesis via glycine and 5-aminolevulinate, shinorine biosynthesis.
Glycine	Intracellular	PAR + UV-B	Biosynthesis of amino acids. Glycine, serine and threonine metabolism,glyoxylate metabolism, secondary metabolites. Chlorophyll biosynthesis viaserine and 5-aminolevulinate, mycosporine-glycine biosynthesis. Cyanoamino biosynthesis
Phenylalanine	Intracellular	PAR + UV-B	Biosynthesis of amino acids. Phenylalanine metabolism via shikimate pathway, Tyrosine metabolism, biosynthesis of alkaloids derived from shikimate pathway and ornithine.
Glutamate	Intracellular	PAR + UV-B	Biosynthesis of amino acids. Synthesised from 2-Oxoglutarate (TCA), forms L-ornithine/L-glutamine.
Proline	Intracellular	PAR + UV-B	Bioynthesis of amino acids. Arginine and proline biosynthesis, secondary metabolite biosynthesis
Butane-2,3-diol	Intracellular	PAR + UV-B	Butanoate metabolism
4-Hydroxybutyric acid	Intracellular	PAR + UV-B	Carbon fixation pathways in prokaryotes
Methylbenzoate	Intracellular	PAR + UV-B	Degredation of aromatics (Xylene degredation)
Mystiric acid	Intracellular	PAR + UV-B	Fatty acid biosynthesis, biosynthesis of unsaturated fatty acids
Palmitic acid	Intracellular	PAR + UV-B	Fatty acid biosynthesis, biosynthesis of unsaturated fatty acids
Stearic acid	Intracellular	PAR + UV-B	Fatty acid biosynthesis, biosynthesis of unsaturated fatty acids
Mannose	Intracellular	PAR + UV-B	Fructose and mannose metabolism, amino sugar and nucleotide metabolism, galactose metabolism
5-Oxoproline	Intracellular	PAR + UV-B	Glutathione metabolism
Ethanolamine	Intracellular	PAR + UV-B	Glycerophosphlipid metabolism, pyruvate metabolism
Glucose	Intracellular	PAR + UV-B	Glycolysis, PPP biosynthesis of secondary metabolites.
Pyruvic acid	Intracellular	PAR + UV-B	Glycolysis, TCA, PPP, amino acid metabolism
Lactic acid	Intracellular	PAR + UV-B	Glycolysis/fructose and mannose metabolism, pyruvate metabolism.
Ethane-1,2-diol	Intracellular	PAR + UV-B	Glyoxylate and dicarboxylate metabolism
Oxalate	Intracellular	PAR + UV-B	Glyoxylate metabolism, biosynthesis of secondary metabolites
Hydroxylamine	Intracellular	PAR + UV-B	Nitrogen metabolism
Phosphoric acid	Intracellular	PAR + UV-B	Photosynthesis/oxidative phosphorylation
1-Propanol	Intracellular	PAR + UV-B	Propanoate metabolism
2-Propanol	Intracellular	PAR + UV-B	Propanoate metabolism
Methylmalonate	Intracellular	PAR + UV-B	Pyrimidine metabolism, amino acid degredation, propanoate metabolism.
4-Methylbenzaldehyde	Intracellular	PAR + UV-B	Xylene degredation
Boric acid	Intracellular	PAR + UV-B	Microbial metabolism in diverse environments
Leucine	Extracellular	PAR + UV-B	Biosynthesis of amino acids, valine, leucine and isoleucine biosynthesis/degredation, biosynthesis of alkaloids/secondary metabolites
Putrescine	Extracellular	PAR + UV-B	Biosynthesis of amino acids. Arginine and proline metabolism, glutathione metabolism, biosynthesis of alkaloids from ornithine
2-Oxobutanoate	Extracellular	PAR + UV-B	Biosynthesis of amino acids. Cysteine and methionine metabolism, threonine metabolism. Valine, leucine and isoleucine biosynthesis
Lauric acid	Extracellular	PAR + UV-B	Fatty acid biosynthesis
Octanoic acid	Extracellular	PAR + UV-B	Fatty acid biosynthesis, biosynthesis of alkaloids from terpenoid and polyketide
Capric acid	Extracellular	PAR + UV-B	Fatty acid biosynthesis, biosynthesis of unsaturated fatty acids
Mystiric acid	Extracellular	PAR + UV-B	Fatty acid biosynthesis, biosynthesis of unsaturated fatty acids
Palmitic acid	Extracellular	PAR + UV-B	Fatty acid biosynthesis, biosynthesis of unsaturated fatty acids
Stearic acid	Extracellular	PAR + UV-B	Fatty acid biosynthesis, biosynthesis of unsaturated fatty acids
Fructose	Extracellular	PAR + UV-B	Fructose and mannose metabolism, galactose metabolism, starch and sucrose metabolism
Galactose	Extracellular	PAR + UV-B	Galactose metabolism
Ethanolamine	Extracellular	PAR + UV-B	Glycerophosphlipid metabolism, pyruvate metabolism
Glycolate	Extracellular	PAR + UV-B	Glyoxylate metabolism, biosynthesis of secondary metabolites
Oxalate	Extracellular	PAR + UV-B	Glyoxylate metabolism, biosynthesis of secondary metabolites
Hydroxylamine	Extracellular	PAR + UV-B	Nitrogen metabolism
Arabinose	Extracellular	PAR + UV-B	Pentose and glucuronate interconversion
Arabitol	Extracellular	PAR + UV-B	Pentose and glucuronate interconversion
Glycerol	Extracellular	PAR + UV-B	Pentose and glucuronate interconversion
Lyxose	Extracellular	PAR + UV-B	Pentose and glucuronate interconversion
Xylose	Extracellular	PAR + UV-B	Pentose and glucuronate interconversion
Benzoic acid	Extracellular	PAR + UV-B	Phenylalanine metabolism, alkaloids derived from shikimate pathway
Gluconic lactone	Extracellular	PAR + UV-B	PPP
Glycerate	Extracellular	PAR + UV-B	PPP, glycine serine and threonine metaboim, glyoxylate metaboism
Trehalose	Extracellular	PAR + UV-B	Starch and sucrose metabolism
Citrate	Extracellular	PAR + UV-B	TCA, Pyruvate metabolism, glyoxylate metabolism, secondary metabiltes
Fumarate	Extracellular	PAR + UV-B	TCA, Pyruvate metabolism, glyoxylate metabolism, secondary metabiltes
Malate	Extracellular	PAR + UV-B	TCA, Pyruvate metabolism, glyoxylate metabolism, secondary metabiltes
Succinate	Extracellular	PAR + UV-B	TCA, Pyruvate metabolism, glyoxylate metabolism, secondary metabiltes
Tocopherol	Extracellular	PAR + UV-B	Ubiquinone and other terpenoid-quinone biosynthesis
3-Hydroxy-L-1-pyrroline-5-carboxylate	Intracellular	PAR	Biosynthesis of amino acids
Ornithine	Intracellular	PAR	Biosynthesis of amino acids & alkaloids
Alanine	Intracellular	PAR	Biosynthesis of amino acids, carbon fixation in photosynthetic organisms, biosynthesis of secondary metabolites
Tyrosine	Intracellular	PAR	Biosynthesis of amino acids, alkaloids derived from shikimate pathway, terpernoid-quinone biosynthesis
Glutamate	Intracellular	PAR	Biosynthesis of amino acids, arginine, alanine, aspartate and glutamate, arginine and proline. Synthesised from 2-Oxoglutarate (TCA), forms L-ornithine/L-glutamine
Lysine	Intracellular	PAR	Biosynthesis of amino acids, biosynthesis of alkaloids
Methionine	Intracellular	PAR	Biosynthesis of amino acids, cystein and methionine metabolism, secondary metabolism
Threonine	Intracellular	PAR	Biosynthesis of amino acids, glycine, serine and threonine metabolism, valine, leucine and isoleucine biosynthesis, secondary metabolites, porphyrin and chlorophyll metabolism
Isoleucine	Intracellular	PAR	Biosynthesis of amino acids, valine, leucine and isoleucine biosynthesis/degredation, biosynthesis of alkaloids/secondary metabolites
Leucine	Intracellular	PAR	Biosynthesis of amino acids, valine, leucine and isoleucine biosynthesis/degredation, biosynthesis of alkaloids/secondary metabolites
Aspartate	Intracellular	PAR	Biosynthesis of amino acids. Alanine, aspartate and glutamate biosynth. Arginine biosynth, glycine, serine and threonine metabolism, cystein and methionine metabolism, lysine biosynth. Carbon fixation in photosynthetic organisms
Serine	Intracellular	PAR	Biosynthesis of amino acids. Glycine, serine and threonine metabolism,glyoxylate metabolism, secondary metabolites. Chlorophyll biosynthesis via glycine and 5-aminolevulinate, shinorine biosynthesis.
Glycine	Intracellular	PAR	Biosynthesis of amino acids. Glycine, serine and threonine metabolism,glyoxylate metabolism, secondary metabolites. Chlorophyll biosynthesis viaserine and 5-aminolevulinate, mycosporine-glycine biosynthesis. Cyanoamino biosynthesis
Phenylalanine	Intracellular	PAR	Biosynthesis of amino acids. Phenylalanine metabolism via shikimate pathway, Tyrosine metabolism, biosynthesis of alkaloids derived from shikimate pathway and ornithine.
Palmitic acid	Intracellular	PAR	Fatty acid biosynthesis, biosynthesis of unsaturated fatty acids
Stearic acid	Intracellular	PAR	Fatty acid biosynthesis, biosynthesis of unsaturated fatty acids
Sorbose	Intracellular	PAR	Fructose and mannose metabolism
Rhamnose	Intracellular	PAR	Fructose and mannose metabolism
Fructose	Intracellular	PAR	Fructose and mannose metabolism, galactose metabolism, starch and sucrose metabolism
Mannose 6-phosphate	Intracellular	PAR	Fructose and mannose metabolism, synthesis of secondary metabolites
Sucrose	Intracellular	PAR	Galactose metbaolism, starch and sucrose metabolism
5-Oxoproline	Intracellular	PAR	Glutathione metabolism
Glycerol 3-phosphate	Intracellular	PAR	Glycerolipid/glycerophospholipid metabolism, metabolism of secondary metabolites
Glucose	Intracellular	PAR	Glycolysis, PPP biosynthesis of secondary metabolites.
Hydroxylamine	Intracellular	PAR	Nitrogen metabolism
Glycerol	Intracellular	PAR	Pentose and glucuronate interconversion
Phosphoric acid	Intracellular	PAR	Photosynthesis/oxidative phosphorylation
Gluconic lactone	Intracellular	PAR	PPP
Glycerate	Intracellular	PAR	PPP, glycine serine and threonine metaboim, glyoxylate metaboism
Propan-2-ol	Intracellular	PAR	Propanoate metabolism
Adenosine	Intracellular	PAR	Purine metabolism
Trehalose	Intracellular	PAR	Starch and sucrose metabolism
Hydrogen sulfide	Intracellular	PAR	Sulfur metabolism, microbial metabolism in diverse environments
Citrate	Intracellular	PAR	TCA, Pyruvate metabolism, glyoxylate metabolism, secondary metabiltes
Malate	Intracellular	PAR	TCA, Pyruvate metabolism, glyoxylate metabolism, secondary metabiltes

## Sheet: Table S4. Intracellular, PAR
Table S4: Intracellular compounds detected during PAR only exposure using GC-MS including; Retention time (RT), name, class, model (m/z), normalised mean abundance (n=3 or n=2) ± standard error (SE). T-test and ANOVA results showing statistical significant compounds, * = 0.05≥ p ≥0.01, ** = 0.01≥ p ≥0.001, *** = p ≤0.001.
						0 h		2 h		6 h		12 h		24 h		48 h		Abunance during growth						T-test p-value; 0 h vs. 2, 6, 12, 24 or 48 h										ANOVA
RT (min)	NIST/GOLM name	Name	Level	Class	Model	Mean	± SE	Mean	± SE	Mean	± SE	Mean	± SE	Mean	± SE	Mean	± SE	0 h	2 h	6 h	12 h	24 h	48 h	0 vs. 2 h		0 vs. 6 h		0 vs. 12 h		0 vs. 24 h		0 vs. 48 h		p-value (≤0.05)
4.5071	M000000_A098003-101-xxx_NA_973,23_PRED_VAR5_ALK_Boric-acid_3TMS	Boric acid	2	Acid	221 m/z	0.00305596	0.000802317	0.00333639	0.000380807	0.00368993	0.00124856	0.00467335	0.00155501	0.00407737	0.000968478	0.00328259	0.00157625	13.8181	15.0861	16.6848	21.1315	18.4367	14.8429
8.1266	M000075_A129001-101-xxx_NA_1262,42_TRUE_VAR5_ALK_Phosphoric acid (3TMS)	Phosphoric acid	2	Acid	299 m/z	0.0478843	0.00208971	0.0581987	0.0106548	0.0709438	0.0248108	0.0790009	0.0104049	0.145743	0.024551	0.129252	0.0392483	9.01737	10.9597	13.3598	14.8771	27.4458	24.3401								*
10.8653	??? M000065_A149001-101-xxx_NA_1478,99_TRUE_VAR5_ALK_Malic acid (3TMS)	Malate	2	Acid	73 m/z	0.00396519	0.000428771	0.00383156	0.000547667	0.00515614	0.0023961	0.00482736	0.000333662	0.00633972	0.00207251	0.0126806	0.000635217	10.7748	10.4117	14.011	13.1176	17.2272	34.4576									0.00219048	**
11.2562	? M000037_A153002-101-xxx_NA_1521,72_TRUE_VAR5_ALK_Pyroglutamic acid (2TMS)	Pyroglutamic acid 2TMS	2	Acid	156 m/z	0.0268567	0.00991121	0.0110247	0.00168945	0.0301229	0.0111626	4.01831e-05	6.23944e-06	3.89981e-05	3.481e-06	2.79124e-05	8.43955e-06	39.4306	16.1863	44.226	0.0589962	0.0572565	0.0409806					0.0359925	*	0.0359884	*	0.0359506	*
11.2556	M000000_A151025-101-xxx_NA_1501,11_PRED_VAR5_ALK_1-Pyrroline-3-hydroxy-5-carbox	1-Pyrroline-3-hydroxy-5-carboxylic acid	2	Acid	156 m/z	3.26479e-05	1.12091e-05	4.32036e-05	5.99425e-06	3.95815e-05	1.55964e-05	4.01831e-05	6.23944e-06	0.0482433	0.00130407	0.0422191	0.00950952	0.036028	0.0476766	0.0436795	0.0443434	53.2381	46.5902							1.80527e-05	***	0.00948542	**
14.8855	? M000069_A182004-101-xxx_NA_1804,71_TRUE_VAR5_ALK_Citric acid (4TMS)	Citric acid 4TMS	2	Acid	73 m/z	0.00346996	0.000781706	0.00389598	0.000587296	0.0103217	0.00743347	0.00518658	0.000631708	0.00231977	0.000232302	0.0027893	0.000424563	12.4001	13.9225	36.8851	18.5346	8.28983	9.96776
15.8529	? M000638_A189008-101-xxx_NA_1871,9_TRUE_VAR5_ALK_Gluconic acid-1,5-lactone (4TMS	Gluconic acid-1,4-lactone	2	Acid	73 m/z	0.00999963	0.00507995	0.0110334	0.00163542	0.0195439	0.00899569	0.0210613	0.00824576	3.89981e-05	3.481e-06	2.79124e-05	8.43955e-06	16.2055	17.8808	31.673	34.1322	0.0632008	0.0452352											0.010627	*
17.1652	>Propanoic acid, 2,3-bis[(trimethylsilyl)oxy]-, trimethylsilyl ester	Glyceric acid, 3TMS	2	Acid	TIC	3.26479e-05	1.12091e-05	0.000451466	9.40263e-05	0.0016331	0.00107481	0.000588063	2.02487e-05	3.89981e-05	3.481e-06	2.79124e-05	8.43955e-06	1.17769	16.2856	58.9101	21.213	1.40677	1.00688	0.00994419	**			0.00011706	***
6.4085	>Silane, trimethyl(2-methylpropoxy)-	Isopropanol	2	Alcohol	131 m/z	3.26479e-05	1.12091e-05	4.32036e-05	5.99425e-06	3.95815e-05	1.55964e-05	4.01831e-05	6.23944e-06	3.89981e-05	3.481e-06	0.00125645	0.000547124	2.24992	2.97737	2.72775	2.76921	2.68755	86.5882											0.0032439	**
4.543	>Silane, (hexyloxy)trimethyl-	1-Hexanol TMS	2	Alcohol	159 m/z	0.18322	0.0932685	0.286982	0.0373046	0.260827	0.0998654	0.268241	0.0351371	0.262997	0.0257557	0.190716	0.0556222	12.61	19.7512	17.9511	18.4614	18.1005	13.1258
8.1388	??? M000053_A129003-101-xxx_NA_1262,29_TRUE_VAR5_ALK_Glycerol (3TMS)	Glycerol 3TMS	2	Alcohol	205 m/z	3.26479e-05	1.12091e-05	4.32036e-05	5.99425e-06	0.00185378	0.000139645	4.01831e-05	6.23944e-06	3.89981e-05	3.481e-06	2.79124e-05	8.43955e-06	1.60296	2.12123	91.0177	1.97293	1.91475	1.37046			0.000418704	***
8.2115	>Hexane, 2,5-dimethyl-2,5-bis(trimethylsilyloxy)-	Hexane,2,5-dimethyl-2,5-diol 2TMS	2	Alcohol	131 m/z	0.007661	0.000545344	0.00646994	0.000577289	0.0061781	0.00252192	0.00577083	0.00114144	0.00580821	0.000458246	0.00396767	0.00123622	21.3662	18.0444	17.2304	16.0946	16.1988	11.0657
8.4539	>1-Octanol, 2-butyl-	2-Butyl-1-octanol	2	Alcohol	69 m/z	0.0125941	0.000442202	0.0124278	0.00193439	0.0141542	0.00663171	0.0122314	0.00174531	0.0122119	0.00118007	0.00983303	0.00335676	17.1459	16.9195	19.2699	16.6522	16.6255	13.3869
4.7135	>Nonane, 2,6-dimethyl-	2,6-Dimethylnonane	2	Alkane	71 m/z	0.00261707	0.0016631	0.00187197	0.000656882	0.00234809	0.00137126	0.00119465	0.000395994	0.00179046	0.000556648	0.00170702	0.000616284	22.6994	16.2367	20.3663	10.3619	15.5297	14.806
10.4253	??? M000533_A130004-101-xxx_NA_1293,26_PRED_VAR5_ALK_Tridecane, n-	Tridecane	2	Alkane	TIC	0.00133704	0.00019121	0.000875401	9.06169e-07	3.95815e-05	1.55964e-05	4.01831e-05	6.23944e-06	3.89981e-05	3.481e-06	0.000572023	0.000182976	46.0537	30.1526	1.36336	1.38408	1.34327	19.703			0.00249336	**	0.00247187	**	0.00246009	**		*
10.4436	>Decane, 3-ethyl-3-methyl-	3-Ethyl-3-methyldecane	2	Alkane	TIC	3.26479e-05	1.12091e-05	0.000954178	0.000138969	0.00119896	0.000665611	0.000626227	0.000151644	0.000925366	4.99574e-05	0.00092008	0.000604033	0.700979	20.4871	25.7429	13.4457	19.8685	19.755	0.00271577	**			0.0137523	*	0.000196212	***
10.4253	??? M000533_A130004-101-xxx_NA_1293,26_PRED_VAR5_ALK_Tridecane, n-	Tridecane	2	Alkane	TIC	0.00133704	0.00019121	0.000875401	9.06169e-07	3.95815e-05	1.55964e-05	4.01831e-05	6.23944e-06	3.89981e-05	3.481e-06	0.000572023	0.000182976	46.0537	30.1526	1.36336	1.38408	1.34327	19.703			0.00249336	**	0.00247187	**	0.00246009	**		*
5.4494	>1-Octene, 3,7-dimethyl-	3,7-Dimethyl-1-octene	2	Alkene	55 m/z	0.00589416	0.000404405	0.00633698	0.00322701	3.95815e-05	1.55964e-05	0.00898268	0.00202774	3.89981e-05	3.481e-06	0.00962426	0.00672989	19.0647	20.497	0.128027	29.0545	0.12614	31.1297			0.000300107	***			0.000298132	***
11.1558	>1-Nonene, 4,6,8-trimethyl-	1-Nonene,4,6,8-trimethyl	2	Alkene	69 m/z	0.00933939	0.00127834	0.00882497	0.000991994	0.0105673	0.00495316	0.00657591	0.000562	0.0089349	0.00119879	0.0067177	0.00274493	18.3268	17.3174	20.7364	12.904	17.5331	13.1823
4.2145	>1,3-Butadiyne	1,3-Butadiyne	2	Alkyne	50 m/z	3.26479e-05	1.12091e-05	0.000149706	3.12436e-05	3.95815e-05	1.55964e-05	4.01831e-05	6.23944e-06	3.89981e-05	3.481e-06	2.79124e-05	8.43955e-06	9.92248	45.4993	12.0298	12.2126	11.8525	8.48327	0.023583	*									0.012041	*
4.2145	>1,3-Butadiyne	1,3-Butadiyne	2	Alkyne	50 m/z	3.26479e-05	1.12091e-05	0.000149706	3.12436e-05	3.95815e-05	1.55964e-05	4.01831e-05	6.23944e-06	3.89981e-05	3.481e-06	2.79124e-05	8.43955e-06	9.92248	45.4993	12.0298	12.2126	11.8525	8.48327	0.023583	*									0.012041	*
8.0867	M000119_A135001-101-xxx_NA_1313,07_TRUE_VAR5_ALK_Norleucine (2TMS)	Norleucine	2	Amino acid	158 m/z	0.000752466	0.000164593	0.0010718	0.000370862	0.000884946	0.000595988	0.0012668	2.37213e-05	3.89981e-05	3.481e-06	0.000437055	1.56454e-06	16.9015	24.0742	19.8772	28.4542	0.875956	9.8169							0.0101414	*
8.3737	M000017_A132002-101-xxx_NA_1286,69_TRUE_VAR5_ALK_Isoleucine (2TMS)	Isoleucine	2	Amino acid	158 m/z	0.000958758	0.00019771	0.00132052	0.000315226	0.00112472	0.000907448	0.00115531	0.000176931	3.89981e-05	3.481e-06	0.000468639	8.82174e-05	18.9218	26.0615	22.1971	22.801	0.769657	9.24894							0.0083071	**
8.5122	M000031_A133001-101-xxx_NA_1303,64_TRUE_VAR5_ALK_Glycine (3TMS)	Glycine	2	Amino acid	174 m/z	0.0102211	0.000441908	0.0085446	0.00173929	0.0091304	0.00233332	0.0263633	0.014908	0.0108561	0.00194856	0.0110288	0.00111716	13.4234	11.2216	11.9909	34.6228	14.2573	14.4841
9.1702	M000026_A138002-101-xxx_NA_1360,5_PRED_VAR5_ALK_Alanine (3TMS)	Alanine	2	Amino acid	188 m/z	0.00187575	0.000125614	0.00161782	0.00021389	0.00205248	0.00128313	0.00198732	0.000150198	0.00234165	0.000467347	0.0032927	0.000364914	14.2451	12.2863	15.5872	15.0924	17.7833	25.0059										*
9.2633	M000015_A138001-101-xxx_NA_1352,51_TRUE_VAR5_ALK_Serine (3TMS)	Serine	2	Amino acid	204 m/z	0.00184844	0.000585785	0.00236068	0.000346265	0.00267761	0.0014011	0.00383064	0.000305237	0.00151989	0.000636409	0.00199569	0.00033651	12.987	16.586	18.8128	26.9139	10.6787	14.0216
9.5984	M000016_A140001-101-xxx_NA_1377,23_TRUE_VAR5_ALK_Threonine (3TMS)	Threonine	2	Amino acid	218 m/z	0.00126337	0.000333064	0.00131519	0.000303442	0.00190706	0.00102925	0.00246414	0.000409576	0.00116051	0.000486141	0.00162915	0.000277253	12.9717	13.5037	19.5808	25.3008	11.9156	16.7274
11.219	??? M000018_A152001-101-xxx_NA_1515,87_TRUE_VAR5_ALK_Methionine (2TMS)	Methionine	2	Amino acid		3.26479e-05	1.12091e-05	4.32036e-05	5.99425e-06	3.95815e-05	1.55964e-05	0.000422219	2.41828e-05	3.89981e-05	3.481e-06	2.79124e-05	8.43955e-06	5.40025	7.14626	6.54714	69.8387	6.45064	4.61697					0.000454893	***
11.2283	M000033_A152002-101-xxx_NA_1510,94_TRUE_VAR5_ALK_Aspartic acid (3TMS)	Aspartic acid 3 TMS	2	Amino acid	232 m/z	0.00520548	0.00102304	0.00428909	0.00168106	0.00751356	0.00357957	0.0253182	0.0109067	0.0319747	0.0121861	0.0450082	0.00540037	4.36302	3.59494	6.29756	21.2206	26.7998	37.724									0.0185406	*
12.3831	M000036_A163001-101-xxx_NA_1614,59_TRUE_VAR5_ALK_Glutamic acid (3TMS)	Glutamic acid 3TMS	2	Amino acid	246 m/z	0.0368428	0.00423937	0.0407142	0.00662777	0.064347	0.0195234	0.0634644	0.000603502	0.0791965	0.00568338	0.0669163	0.00463255	10.4821	11.5836	18.3074	18.0563	22.5322	19.0384					0.00382229	**	0.0130985	*	0.021164	*
12.4707	M000011_A164001-101-xxx_NA_1629,63_TRUE_VAR5_ALK_Phenylalanine (2TMS)	Phenylalanine 2TMS	2	Amino acid	192 m/z	0.000712195	7.62007e-05	0.000829233	0.000145335	0.00166383	0.00150918	0.00105713	5.67974e-05	3.89981e-05	3.481e-06	0.00049073	1.54171e-05	14.8618	17.3041	34.7201	22.0597	0.813798	10.2404							0.00130314	**	0.0347609	*
14.747	??? M000028_A182002-101-xxx_NA_1806,67_TRUE_VAR5_ALK_Ornithine (4TMS)	Ornithine	2	Amino acid	142 m/z	3.26479e-05	1.12091e-05	4.32036e-05	5.99425e-06	0.00303112	0.00205447	4.01831e-05	6.23944e-06	3.89981e-05	3.481e-06	2.79124e-05	8.43955e-06	1.01578	1.3442	94.308	1.25023	1.21336	0.868446											0.020563	*
16.2174	M000014_A192003-101-xxx_NA_1913,61_TRUE_VAR5_ALK_Lysine (4TMS)	Lysine	2	Amino acid	73 m/z	3.26479e-05	1.12091e-05	0.002565	0.000674615	0.0024348	0.00203038	0.00536019	0.000987108	0.00439767	0.00148675	0.00369726	0.000174553	0.176594	13.8742	13.1699	28.9935	23.7872	19.9986	0.0151079	*			0.00543592	**	0.0425642	*	3.06725e-05	***
16.5106	M000035_A194002-101-xxx_NA_1934,12_TRUE_VAR5_ALK_Tyrosine (3TMS)	Tyrosine	2	Amino acid	218 m/z	3.26479e-05	1.12091e-05	0.00198957	0.000219479	3.95815e-05	1.55964e-05	0.00329588	0.000194534	0.00251546	0.000702887	0.00242041	3.78845e-05	0.317168	19.3283	0.384527	32.0189	24.4372	23.5139	0.00127115	**			0.000194962	***	0.02419	*	4.48882e-07	***
11.4064	M001212_A155003-101-xxx_NA_1541,53_PRED_VAR5_ALK_similar to Ditertbutylphenol (	Di-tert-butylphenol	2	Aromatic	263 m/z	0.0294644	0.00263062	0.0274913	0.00220065	0.0309999	0.0139029	0.024433	0.00412828	0.0267216	0.00248097	0.0194843	0.00601293	18.5784	17.3344	19.5467	15.4059	16.849	12.2856
5.1783	M000413_A105003-101-xxx_NA_1031,31_TRUE_VAR5_ALK_Pyridine, 2-hydroxy- (1TMS)	2-Hydroxy pyridine	2	Aromatic	152 m/z	3.26479e-05	1.12091e-05	4.32036e-05	5.99425e-06	3.95815e-05	1.55964e-05	4.01831e-05	6.23944e-06	3.89981e-05	3.481e-06	0.00100066	0.000255651	2.73141	3.61454	3.3115	3.36184	3.2627	83.718									0.0148525	*
8.7892	>2H,8H-Benzo[1,2-b:5,4-b']dipyran-10-propanol, 5-methoxy-2,2,8,8-tetramethyl-	3-(5-Methoxy-2,2,8,8-tetramethyl-2H,8H-pyrano[3,2-g]chromen-10-yl)-1-propanol	2	Aromatic	315 m/z	0.000855986	0.00010699	0.000870909	0.000132119	0.000887956	0.000402254	0.000869656	0.000141041	0.000857559	8.269e-05	0.000490706	0.000157298	17.7121	18.0209	18.3736	17.995	17.7447	10.1537
8.8796	M000000_A136002-101-xxx_NA_1332,55_TRUE_VAR5_ALK_similar to Lumichrome (2MeOX)	Lumichrome 2MeOX	2	Aromatic	184 m/z	0.120328	0.0120261	0.155882	0.052203	0.249375	0.0595044	0.236839	0.144349	0.245845	0.0760637	0.160899	0.105703	10.2918	13.3327	21.3293	20.2571	21.0273	13.7618
12.3147	>1,3,5-Triazine, 2,4,6-tris[(trimethylsilyl)oxy]-	Cyanuric acid 3TMS	2	Aromatic	73 m/z	3.26479e-05	1.12091e-05	4.32036e-05	5.99425e-06	0.0018034	0.000783997	0.00203702	0.000647384	0.00208641	0.000130454	0.00186878	0.000388119	0.414762	0.548863	22.9106	25.8786	26.506	23.7412					0.0363744	*	9.64902e-05	***	0.00911172	**	0.0021301	**
43.693	>Propanoic acid, 3,3'-thiobis-, didodecyl ester	Propanoic acid, 3,3'-thiobis-, didodecyl ester	2	Ester	57 m/z	0.920727	0.159664	0.754207	0.0434765	0.600014	0.329739	0.607821	0.116108	0.433386	0.0296694	0.301557	0.113535	25.4505	20.8476	16.5855	16.8013	11.9796	8.33556							0.039906	*	0.0341711	*	0.009802	**
8.7152	>Hexyl octyl ether	Hexyl octyl ether	2	Ether	TIC	3.26479e-05	1.12091e-05	4.32036e-05	5.99425e-06	3.95815e-05	1.55964e-05	4.01831e-05	6.23944e-06	3.89981e-05	3.481e-06	0.000431757	4.8368e-05	5.21222	6.89744	6.31918	6.41522	6.22604	68.9299									0.00196633	**
13.1753	>Ethene, ethoxy-	Ethyl vinyl ether	2	Ether	72 m/z	3.26479e-05	1.12091e-05	4.32036e-05	5.99425e-06	3.95815e-05	1.55964e-05	4.01831e-05	6.23944e-06	0.000593779	1.32659e-05	2.79124e-05	8.43955e-06	4.20012	5.55811	5.09213	5.16953	76.3892	3.59091							6.69625e-05	***
13.164	>Dodecyl acrylate	Dodecyl acrylate	2	Fatty acid	55 m/z	0.435696	0.181295	1.1341	0.299491	1.69066	0.723631	1.54736	0.149172	1.12222	0.147103	1.03119	0.37615	6.2589	16.2917	24.2868	22.2283	16.121	14.8134					0.00907074	**	0.0423657	*			0.023834	*
13.9255	>Trichloroacetic acid, hexadecyl ester	Hexadecyl trichloroacetate	2	Fatty acid	69 m/z (174)	0.0113257	0.00173829	0.0109181	0.00159844	0.0121669	0.00434204	0.0108129	0.00149963	0.0152578	0.00229487	0.00729336	0.00216749	16.7108	16.1094	17.9519	15.9542	22.5125	10.7612
18.0348	M000483_A205001-101-xxx_NA_2046,19_TRUE_VAR5_ALK_Hexadecanoic acid (1TMS)	Hexadecanoic acid TMS	2	Fatty acid	313 m/z	0.193371	0.0188224	0.170168	0.0204176	0.166017	0.0771762	0.161558	0.0232718	0.152669	0.0123447	0.113316	0.0417135	20.2038	17.7795	17.3458	16.88	15.9512	11.8396
21.4535	M000485_A225002-101-xxx_NA_2243,45_TRUE_VAR5_ALK_Octadecanoic acid (1TMS)	Octadecanoic acid TMS	2	Fatty acid	341 m/z	0.601626	0.0618507	0.511806	0.0733359	0.543638	0.237264	0.495918	0.0756844	0.484769	0.0595853	0.351678	0.126056	20.1251	17.1205	18.1853	16.589	16.2161	11.764
17.89	>Propanoic acid, 3-mercapto-, dodecyl ester	Propanoic acid, 3-mercapto-, dodecyl ester	2	Fatty acid	TIC	0.0116984	0.00207036	0.00872288	0.000830189	0.00224278	0.00132397	0.0095769	0.0030526	0.00823599	0.00238706	2.79124e-05	8.43955e-06	28.8815	21.5354	5.53708	23.6438	20.3333	0.0689113			0.0261467	*					0.00479491	**
11.7049	M000000_A157019-101-xxx_NA_1564,92_PRED_VAR5_ALK_Dodecanol_1TMS	Dodecanol TMS	2	Fatty alcohol	243 m/z	0.112522	0.00422909	0.109874	0.00838161	0.132939	0.0637255	0.108274	0.0196149	0.118767	0.0150336	0.0921952	0.0400541	16.6805	16.288	19.7072	16.0507	17.6062	13.6672
5.8125	>2H-Pyranmethanol, tetrahydro-2,5-dimethyl-	Tetrahydro-2,5-dimethyl-2H-pyranmethanol	2	Heterocycle	113 m/z	0.00109372	2.08402e-05	0.0018178	0.000794045	0.00289722	0.00221443	0.00228808	0.00051095	0.00204449	0.000935795	0.00221789	0.00120937	8.84945	14.7081	23.4418	18.5132	16.5423	17.9453
4.1113	>Silanamine, N-methoxy-1,1,1-trimethyl-N-(trimethylsilyl)-	2-Methoxy-1,1,1,3,3,3-hexamethyldisilazane	2	N-compound	146 m/z	3.26479e-05	1.12091e-05	0.832941	0.257561	1.68653	0.807683	1.28153	0.0881974	2.2052	0.207297	1.64138	0.635356	0.000426902	10.8915	22.053	16.7573	28.8351	21.4626	0.0318598	*			0.00013047	***	0.000442174	***			0.019706	*
5.9571	? M000416_A110002-101-xxx_NA_1104,93_PRED_VAR5_ALK_Hydroxylamine (3TMS)	Hydroxylamine	2	N-compound	73 m/z	0.00161173	0.000443361	0.00135304	0.00042059	0.0010752	0.000700187	0.000688017	0.000255155	0.00149252	0.000274421	0.0017649	0.00136798	20.1835	16.9439	13.4645	8.61592	18.6906	22.1016
20.8275	>Nitric acid, nonyl ester	Nitric acid nonyl ester	2	N-compound	TIC	3.26479e-05	1.12091e-05	0.000682184	0.000141451	3.95815e-05	1.55964e-05	0.000500933	0.000146843	3.89981e-05	3.481e-06	0.000303791	0.000166588	2.04287	42.6862	2.47673	31.3449	2.44023	19.0091	0.00883637	**			0.0239968	*
28.8505	?? M000126_A284013-101-xxx_NA_2841,21_TRUE_VAR5_ALK_Adenosine, alpha- (4TMS) BP	alpha-Adenosine	2	Nucleoside	73 m/z	3.26479e-05	1.12091e-05	0.00496621	0.000628931	0.00601969	0.00315018	0.00517237	0.00145153	0.00713838	0.00114722	0.00700659	0.0013103	0.107621	16.3707	19.8435	17.0503	23.5311	23.0967	0.00142737	**			0.0177031	*	0.00345496	**	0.00599663	**
21.0238	>Trifluoroacetic acid, n-heptadecyl ester	Heptadecyl trifluoroacetate	2	Other	TIC	3.26479e-05	1.12091e-05	4.32036e-05	5.99425e-06	3.95815e-05	1.55964e-05	0.0022852	0.000624481	3.89981e-05	3.481e-06	2.79124e-05	8.43955e-06	1.32309	1.75088	1.60409	92.6103	1.58044	1.13118					0.0168514	*
4.2856	M000836_A100005-101-xxx_NA_953,17_PRED_VAR5_ALK_Carbodiimide (2TMS)	Carbodiimide 2TMS	2	Other	171 m/z	0.00594645	0.000644133	0.00628323	0.00100116	0.00750754	0.00397915	0.00604205	0.000409411	0.00990522	0.0026547	0.00637557	0.000863184	14.138	14.9387	17.8496	14.3653	23.5502	15.1583
22.0035	>Disilathiane, hexamethyl-	Hexamethyldisilthiane	2	Other	163 m/z	0.796174	0.355207	1.40959	0.240197	1.45496	0.692189	1.45755	0.074031	1.35862	0.180787	1.12047	0.308621	10.4796	18.5537	19.1508	19.185	17.8828	14.7482
4.1839	M000293_A100002-101-xxx_NA_957,21_PRED_VAR5_ALK_Hydrogen sulfide (2TMS)	Hydrogen Sulfide	2	S-compound	73 m/z	0.0161925	0.00635404	0.0299657	0.00676032	0.0342936	0.012283	0.0362012	0.0036979	0.0325438	0.00458981	0.0265055	0.00735821	9.21588	17.0548	19.518	20.6037	18.5221	15.0854						*
5.2973	M000870_A104001-101-xxx_NA_1021,01_PRED_VAR5_ALK_Siloxane	Siloxane	2	Siloxane	207 m/z	0.000781205	3.08412e-05	0.000902994	0.000134888	0.000961004	0.000178295	0.00108577	0.000344094	0.00098172	0.000131204	0.000639947	0.000257065	14.5948	16.8701	17.9538	20.2848	18.3409	11.9557
6.0236	>Disiloxane, hexamethyl-	Hexamethyldisiloxane	2	Siloxane	147 m/z	0.00323433	0.000109183	0.00161262	0.000419038	0.00298655	0.00142916	0.00580633	0.00149099	0.00377124	0.000730165	0.00212581	0.000296216	16.555	8.25421	15.2867	29.7198	19.3032	10.881
4.4492	>Mannose, 6-deoxy-2,3,4,5-tetrakis-O-(trimethylsilyl)-, L-	Rhamnose 4TMS	2	Sugar	204 m/z	0.000638621	2.03145e-06	0.000652614	0.000106385	3.95815e-05	1.55964e-05	0.000619471	0.00013647	3.89981e-05	3.481e-06	2.79124e-05	8.43955e-06	31.6588	32.3525	1.9622	30.7095	1.93328	1.38372			8.41112e-05	***			1.09061e-06	***	1.28722e-05	***	0.041631	*
23.4746	M000000_A231002-101-xxx_NA_2298,8_PRED_VAR5_ALK_similar to Glycerolaldopyranosi	Glycerolaldopyranoside	2	Sugar	204 m/z	0.0172109	4.47104e-05	0.010542	0.00101989	0.00595048	0.000879325	0.0152027	0.00480534	0.00970721	0.00367101	0.00375521	0.00026097	27.5955	16.9028	9.54085	24.3756	15.5643	6.021	0.0148697	*	0.0021823	**					3.50472e-05	***
42.9708	M000815_A341001-101-xxx_NA_3381,36_PRED_VAR5_ALK_Kestose, 6- (11TMS)	6-Ketose 11TMS	2	Sugar	361 m/z	3.26479e-05	1.12091e-05	4.32036e-05	5.99425e-06	0.011683	0.00829615	0.0060886	0.00464863	3.89981e-05	3.481e-06	2.79124e-05	8.43955e-06	0.182244	0.241168	65.2157	33.9873	0.217692	0.155811
15.7348	? M000630_A186008-101-xxx_NA_1852,53_TRUE_VAR5_ALK_Sorbose (1MEOX) (5TMS) BP	Sorbose 1MeOX 5TMS	2	Sugar	73 m/z	3.26479e-05	1.12091e-05	0.00247087	0.00074321	0.00556898	0.00292576	0.00386123	0.00204244	3.89981e-05	3.481e-06	2.79124e-05	8.43955e-06	0.272051	20.5895	46.4057	32.1752	0.324967	0.232591	0.0217637	*
15.8889	?? M000606_A188004-101-xxx_NA_1863,13_TRUE_VAR5_ALK_Fructose (1MEOX) (5TMS) BP	Fructose	2	Sugar	307 m/z	3.26479e-05	1.12091e-05	4.32036e-05	5.99425e-06	0.000950643	0.000593526	4.01831e-05	6.23944e-06	3.89981e-05	3.481e-06	2.79124e-05	8.43955e-06	2.88005	3.81122	83.8614	3.54477	3.44024	2.46231
16.1019	>d-Glucose, 2,3,4,5,6-pentakis-O-(trimethylsilyl)-, o-methyloxyme, (1E)-	Glucose	2	Sugar	319 m/z	3.26479e-05	1.12091e-05	0.00150795	0.000320099	0.00131389	0.000707657	0.00144128	0.001031	3.89981e-05	3.481e-06	2.79124e-05	8.43955e-06	0.748346	34.5648	30.1166	33.0366	0.893905	0.639802	0.00856198	**
29.4683	M000044_A264001-101-xxx_NA_2622,87_TRUE_VAR5_ALK_Sucrose (8TMS)	Sucrose 8TMS	2	Sugar	361 m/z	0.0460062	3.75225e-05	0.0738577	0.00283361	0.105512	0.0403329	0.115579	0.041955	0.0495368	0.0123147	0.0430959	0.0109537	10.6106	17.0341	24.3347	26.6564	11.4249	9.93938	0.0047035	**
31.2147	M000671_A274002-101-xxx_NA_2726,3_TRUE_VAR5_ALK_Trehalose, alpha,alpha'-, D- (8	Trehalose	2	Sugar	361 m/z	0.134186	0.00028217	0.172312	0.0188524	0.264383	0.0994298	0.523268	0.293802	0.0860208	0.0138722	0.12698	0.0152525	10.2655	13.1823	20.2259	40.0312	6.58078	9.71427
14.1958	M000328_A177002-101-xxx_NA_1750,51_TRUE_VAR5_ALK_Glycerol-3-phosphate (4TMS)	Glycerol-3-phosphate 4TMS	2	Sugar phosphate	357 m/z	0.00608508	0.00248987	0.00537764	0.00120619	0.00321752	0.00105871	0.00496249	0.000286499	3.89981e-05	3.481e-06	2.79124e-05	8.43955e-06	30.8736	27.2843	16.3246	25.178	0.197863	0.141618				*			0.0472078	*	0.0469968	*	0.017577	*
23.5872	M000711_A231001-101-xxx_NA_2294,95_TRUE_VAR5_ALK_Mannose-6-phosphate (1MEOX) (6	Mannose-6-phosphate	2	Sugar phosphate	387 m/z	3.26479e-05	1.12091e-05	4.32036e-05	5.99425e-06	3.95815e-05	1.55964e-05	4.01831e-05	6.23944e-06	0.00690519	0.0022424	0.00899344	0.000483548	0.20336	0.26911	0.246549	0.250296	43.0116	56.0191							0.0374833	*	4.99576e-05	***	0.00041817	***
4.2401	Unassigned	Unassigned	4	Unassigned		3.26479e-05	1.12091e-05	0.000117858	2.86368e-05	3.95815e-05	1.55964e-05	4.01831e-05	6.23944e-06	3.89981e-05	3.481e-06	2.79124e-05	8.43955e-06	10.9859	39.6586	13.319	13.5214	13.1227	9.39241	0.045586	*
4.3712	Unassigned	Unassigned	4	Unassigned		0.00388072	0.000596342	0.00621488	0.000672689	0.00787424	0.00139228	0.0108958	0.00176893	0.00777506	0.000618101	0.00701651	0.0031928	8.88907	14.2356	18.0365	24.9576	17.8093	16.0718						*	0.0236706	*
4.7005	Unassigned	Unassigned	4	Unassigned		3.26479e-05	1.12091e-05	4.32036e-05	5.99425e-06	3.95815e-05	1.55964e-05	0.000313766	0.000197845	3.89981e-05	3.481e-06	2.79124e-05	8.43955e-06	6.58077	8.70847	7.97838	63.2453	7.86078	5.62626
5.4725	Unassigned	Unassigned	4	Unassigned		3.26479e-05	1.12091e-05	4.32036e-05	5.99425e-06	3.95815e-05	1.55964e-05	4.01831e-05	6.23944e-06	3.89981e-05	3.481e-06	0.0105159	0.00725868	0.30482	0.403375	0.369557	0.375174	0.36411	98.183											0.044318	*
5.5422	Unassigned	Unassigned	4	Unassigned		3.26479e-05	1.12091e-05	4.32036e-05	5.99425e-06	3.95815e-05	1.55964e-05	4.01831e-05	6.23944e-06	0.0108828	0.00662777	0.0121999	0.00387587	0.140491	0.185915	0.170329	0.172917	46.8314	52.499									0.0244518	*
6.4479	??? M000000_A114002-101-xxx_NA_1131,27_TRUE_VAR5_ALK_NA114002 (classified unknown)	Unassigned	4	Unassigned	73 m/z	0.0183626	0.00258586	0.0243304	0.00556194	0.0291678	0.010722	0.0301143	0.00537814	0.0268238	0.00318961	0.0154859	0.00463004	12.7266	16.8628	20.2154	20.8715	18.5909	10.7328
6.7515	M000000_A116014-101-xxx_NA_1158,99_PRED_VAR5_ALK_Unknown#bth-pae-013	Unassigned	4	Unassigned	281 m/z	0.000641297	0.000135819	0.000454245	0.000136759	0.000391858	3.69268e-05	0.000428744	8.72066e-05	0.000582352	0.000108973	0.000537061	0.000222705	21.1262	14.9641	12.9089	14.1241	19.1844	17.6923
7.3731	Unassigned	Unassigned	4	Unassigned	144 m/z	3.26479e-05	1.12091e-05	0.000826417	6.80782e-06	3.95815e-05	1.55964e-05	4.01831e-05	6.23944e-06	3.89981e-05	3.481e-06	2.79124e-05	8.43955e-06	3.24615	82.17	3.93556	3.99538	3.87755	2.77531	1.58792e-05	***
7.3805	Unassigned	Unassigned	4	Unassigned		3.26479e-05	1.12091e-05	4.32036e-05	5.99425e-06	0.00121524	0.000237882	4.01831e-05	6.23944e-06	3.89981e-05	3.481e-06	2.79124e-05	8.43955e-06	2.33502	3.08998	86.9155	2.87395	2.7892	1.99634			0.00693706	**
7.3921	Unassigned	Unassigned	4	Unassigned		3.26479e-05	1.12091e-05	0.00159307	0.000123675	3.95815e-05	1.55964e-05	4.01831e-05	6.23944e-06	0.00162997	5.16579e-05	2.79124e-05	8.43955e-06	0.97069	47.3654	1.17684	1.19473	48.4625	0.829896	0.000465564	***					3.75691e-05	***
7.399	Unassigned	Unassigned	4	Unassigned		3.26479e-05	1.12091e-05	4.32036e-05	5.99425e-06	3.95815e-05	1.55964e-05	4.01831e-05	6.23944e-06	3.89981e-05	3.481e-06	0.00130479	0.00106326	2.17739	2.88139	2.63982	2.67995	2.60091	87.0205
8.147	Unassigned	Unassigned	4	Unassigned		3.26479e-05	1.12091e-05	4.32036e-05	5.99425e-06	3.95815e-05	1.55964e-05	4.01831e-05	6.23944e-06	0.00105751	7.47255e-05	2.79124e-05	8.43955e-06	2.63069	3.48125	3.18939	3.23787	85.2117	2.24912							0.000386029	***
8.7057	??? M000000_A107001-101-xxx_NA_1060,6_PRED_VAR5_ALK_Unknown#bth-pae-059	Unassigned	4	Unassigned	221 m/z	3.26479e-05	1.12091e-05	0.00016618	5.06253e-08	3.95815e-05	1.55964e-05	4.01831e-05	6.23944e-06	0.000247025	6.26254e-05	2.79124e-05	8.43955e-06	5.89813	30.0218	7.15075	7.25944	44.6272	5.04263	0.0026924	**					0.0280537	*
10.0695	?? M000000_A144004-101-xxx_NA_1415,51_PRED_VAR5_ALK_NA	Unassigned	4	Unassigned	228 m/z	0.0248002	0.00342576	0.0230927	0.00351008	0.0241478	0.0102083	0.0237516	0.00376485	0.0254763	0.00213001	0.0171725	0.00524074	17.9139	16.6805	17.4427	17.1564	18.4022	12.4042
10.5489	Unassigned	Unassigned	4	Unassigned	TIC	3.26479e-05	1.12091e-05	4.32036e-05	5.99425e-06	3.95815e-05	1.55964e-05	0.000682644	0.00017718	3.89981e-05	3.481e-06	2.79124e-05	8.43955e-06	3.77437	4.99471	4.57596	78.9195	4.50852	3.22692					0.0163346	*
10.6372	??? M000000_A148003-101-xxx_NA_1464,64_PRED_VAR5_ALK_NA	Unassigned	4	Unassigned	232 m/z	0.00155346	4.91869e-05	0.00168277	0.00053003	0.000882588	0.000444179	4.01831e-05	6.23944e-06	0.00156585	0.000420606	0.00220934	0.00076427	19.5793	21.2091	11.1238	0.506455	19.7355	27.8458					3.3582e-05	***
11.1477	??? M000000_A151011-101-xxx_NA_1522,47_PRED_VAR5_ALK_NA	Unassigned	4	Unassigned	237 m/z	0.00337078	0.000636942	0.00263499	0.000407924	0.00345031	0.00209777	0.00231868	0.000552138	0.00214773	0.000527071	2.79124e-05	8.43955e-06	24.1626	18.8883	24.7327	16.6209	15.3955	0.200084									0.00589068	**
11.6337	Unassigned	Unassigned	4	Unassigned	TIC	3.26479e-05	1.12091e-05	4.32036e-05	5.99425e-06	3.95815e-05	1.55964e-05	0.00112241	0.000153365	3.89981e-05	3.481e-06	2.79124e-05	8.43955e-06	2.50223	3.31125	3.03364	86.0247	2.98893	2.13929					0.0025055	**
12.3159	Unassigned	Unassigned	4	Unassigned	345 m/z	3.26479e-05	1.12091e-05	0.000540085	0.000264097	3.95815e-05	1.55964e-05	4.01831e-05	6.23944e-06	3.89981e-05	3.481e-06	2.79124e-05	8.43955e-06	4.53816	75.0735	5.50196	5.58558	5.42087	3.87992											0.016488	*
12.8889	? M000000_A167003-101-xxx_NA_1659,46_PRED_VAR5_ALK_NA	Unassigned	4	Unassigned	288 m/z	3.26479e-05	1.12091e-05	4.32036e-05	5.99425e-06	3.95815e-05	1.55964e-05	4.01831e-05	6.23944e-06	3.89981e-05	3.481e-06	0.000163512	2.51345e-05	9.11629	12.0638	11.0524	11.2204	10.8895	45.6577									0.0116625	*
12.9384	Unassigned	Unassigned	4	Unassigned		3.26479e-05	1.12091e-05	4.32036e-05	5.99425e-06	3.95815e-05	1.55964e-05	4.01831e-05	6.23944e-06	3.89981e-05	3.481e-06	0.000624717	0.000149793	3.9847	5.27303	4.83096	4.90438	4.75975	76.2472									0.0169375	*	0.003818	**
13.0669	M000000_A170005-101-xxx_NA_1682,68_PRED_VAR5_ALK_NA	Unassigned	4	Unassigned	279 m/z	0.00454426	0.000438864	0.00459413	0.000748738	0.00394633	0.0017326	0.00386794	0.000963493	0.00343249	0.000385874	0.00273441	0.000878262	19.6555	19.8712	17.0692	16.7302	14.8467	11.8273
13.1875	Unassigned	Unassigned	4	Unassigned		3.26479e-05	1.12091e-05	0.000606631	0.00012089	3.95815e-05	1.55964e-05	4.01831e-05	6.23944e-06	0.000522925	2.34757e-05	2.79124e-05	8.43955e-06	2.57094	47.7707	3.11695	3.16432	41.1791	2.19804	0.00811792	**					0.000217391	***
13.2182	Unassigned	Unassigned	4	Unassigned		3.26479e-05	1.12091e-05	4.32036e-05	5.99425e-06	0.00102041	0.000478155	4.01831e-05	6.23944e-06	0.000623734	2.99386e-05	2.79124e-05	8.43955e-06	1.82585	2.41619	57.0669	2.24727	34.8827	1.56102							0.000199445	***
13.2182	Unassigned	Unassigned	4	Unassigned		3.26479e-05	1.12091e-05	4.32036e-05	5.99425e-06	0.00102041	0.000478155	4.01831e-05	6.23944e-06	0.000623734	2.99386e-05	2.79124e-05	8.43955e-06	1.82585	2.41619	57.0669	2.24727	34.8827	1.56102							0.000199445	***
13.2251	Unassigned	Unassigned	4	Unassigned		3.26479e-05	1.12091e-05	4.32036e-05	5.99425e-06	3.95815e-05	1.55964e-05	4.01831e-05	6.23944e-06	3.89981e-05	3.481e-06	0.000402634	0.000147835	5.46638	7.23378	6.62732	6.72805	6.52964	67.4148											0.0090275	**
14.7489	Unassigned	Unassigned	4	Unassigned		3.26479e-05	1.12091e-05	0.000735297	0.000480776	3.95815e-05	1.55964e-05	4.01831e-05	6.23944e-06	3.89981e-05	3.481e-06	2.79124e-05	8.43955e-06	3.56956	80.3937	4.32765	4.39342	4.26386	3.05181											0.023123	*
14.7986	Unassigned	Unassigned	4	Unassigned	204 m/z	3.26479e-05	1.12091e-05	4.32036e-05	5.99425e-06	3.95815e-05	1.55964e-05	4.01831e-05	6.23944e-06	3.89981e-05	3.481e-06	0.000364996	3.44671e-05	5.83403	7.72029	7.07305	7.18055	6.9688	65.2233									0.000785321	***	0.0057177	**
15.0334	Unassigned	Unassigned	4	Unassigned		3.26479e-05	1.12091e-05	4.32036e-05	5.99425e-06	3.95815e-05	1.55964e-05	4.01831e-05	6.23944e-06	3.89981e-05	3.481e-06	0.000629111	0.000155703	3.96344	5.2449	4.80518	4.87822	4.73436	76.3739									0.0145775	*
16.1759	Unassigned	Unassigned	4	Unassigned	204 m/z	3.26479e-05	1.12091e-05	4.32036e-05	5.99425e-06	3.95815e-05	1.55964e-05	4.01831e-05	6.23944e-06	3.89981e-05	3.481e-06	0.000132683	9.68913e-06	9.97499	13.2001	12.0934	12.2773	11.9152	40.539									0.00851025	**
16.3056	Unassigned	Unassigned	4	Unassigned		3.26479e-05	1.12091e-05	4.32036e-05	5.99425e-06	3.95815e-05	1.55964e-05	4.01831e-05	6.23944e-06	3.89981e-05	3.481e-06	0.000530602	9.78005e-05	4.50181	5.95734	5.45789	5.54085	5.37745	73.1647									0.00678299	**
16.3673	Unassigned	Unassigned	4	Unassigned		3.26479e-05	1.12091e-05	4.32036e-05	5.99425e-06	0.00359165	0.00142387	0.00460215	0.0014759	3.89981e-05	3.481e-06	2.79124e-05	8.43955e-06	0.391623	0.518242	43.0832	55.2044	0.467796	0.334819			0.0439557	*	0.0363621	*
16.8847	Unassigned	Unassigned	4	Unassigned		3.26479e-05	1.12091e-05	4.32036e-05	5.99425e-06	3.95815e-05	1.55964e-05	4.01831e-05	6.23944e-06	0.000621046	6.03052e-05	2.79124e-05	8.43955e-06	4.05778	5.36974	4.91956	4.99433	77.1894	3.46922							0.00111398	**
17.6511	Unassigned	Unassigned	4	Unassigned		3.26479e-05	1.12091e-05	0.00180228	0.000760015	3.95815e-05	1.55964e-05	4.01831e-05	6.23944e-06	3.89981e-05	3.481e-06	2.79124e-05	8.43955e-06	1.64755	90.9506	1.99745	2.02781	1.96801	1.40858
17.6703	??? M000000_A223015-101-xxx_NA_2231,46_TRUE_VAR5_ALK_D223156	Unassigned	4	Unassigned	204 m/z	3.26479e-05	1.12091e-05	4.32036e-05	5.99425e-06	3.95815e-05	1.55964e-05	4.01831e-05	6.23944e-06	0.00442364	0.000812911	0.00359554	0.000532048	0.399372	0.528497	0.48419	0.491549	54.1132	43.9832							0.00568819	**	0.0025891	**	0.00048569	***
18.1611	Unassigned	Unassigned	4	Unassigned		3.26479e-05	1.12091e-05	0.00100255	0.000247646	3.95815e-05	1.55964e-05	4.01831e-05	6.23944e-06	3.89981e-05	3.481e-06	2.79124e-05	8.43955e-06	2.76239	84.8272	3.34905	3.39996	3.29969	2.36171	0.0173575	*									0.021905	*
18.1929	Unassigned	Unassigned	4	Unassigned		3.26479e-05	1.12091e-05	4.32036e-05	5.99425e-06	0.000704565	0.000307833	0.000533489	0.000176801	0.000444296	9.82835e-05	2.79124e-05	8.43955e-06	1.82787	2.41886	39.4468	29.8687	24.875	1.56275					0.0324901	*	0.0117535	*
19.0679	Unassigned	Unassigned	4	Unassigned		3.26479e-05	1.12091e-05	4.32036e-05	5.99425e-06	3.95815e-05	1.55964e-05	4.01831e-05	6.23944e-06	3.89981e-05	3.481e-06	0.000269265	5.30449e-05	7.038	9.31354	8.53272	8.6624	8.40695	58.0464									0.0111388	*
23.3741	Unassigned	Unassigned	4	Unassigned		3.26479e-05	1.12091e-05	4.32036e-05	5.99425e-06	3.95815e-05	1.55964e-05	4.01831e-05	6.23944e-06	0.00116272	0.000205084	0.00287965	0.0010505	0.777703	1.02915	0.942869	0.9572	27.6971	68.596							0.00518464	**	0.0358573	*
24.9571	Unassigned	Unassigned	4	Unassigned		3.26479e-05	1.12091e-05	4.32036e-05	5.99425e-06	3.95815e-05	1.55964e-05	4.01831e-05	6.23944e-06	3.89981e-05	3.481e-06	0.00280088	0.00024733	1.0899	1.44229	1.32137	1.34145	1.30189	93.5031									0.000364264	***	1.2234e-08	*** (BF)
25.1892	??? M000000_A158017-101-xxx_NA_1578,29_PRED_VAR5_ALK_Unknown#bth-pae-039	Unassigned	4	Unassigned	TIC	3.26479e-05	1.12091e-05	4.32036e-05	5.99425e-06	3.95815e-05	1.55964e-05	4.01831e-05	6.23944e-06	0.000635281	0.000126161	0.000501356	0.000395636	2.52643	3.34328	3.06299	3.10954	49.1608	38.797							0.00795739	**
27.847	M000000_A259002-101-xxx_NA_2583,33_PRED_VAR5_ALK_NA	Unassigned	4	Unassigned	371 m/z	0.00275657	0.000651528	0.00423916	0.000816096	0.00288073	0.000137716	0.00514086	0.000928223	0.00387728	0.000340901	0.0039843	0.00170989	12.0485	18.5287	12.5912	22.4699	16.947	17.4147
31.1932	Unassigned	Unassigned	4	Unassigned		3.26479e-05	1.12091e-05	4.32036e-05	5.99425e-06	0.00631326	0.00417052	4.01831e-05	6.23944e-06	3.89981e-05	3.481e-06	2.79124e-05	8.43955e-06	0.502568	0.665059	97.1838	0.618563	0.600322	0.429673
31.4769	Unassigned	Unassigned	4	Unassigned		3.26479e-05	1.12091e-05	4.32036e-05	5.99425e-06	3.95815e-05	1.55964e-05	0.00156172	0.000344082	3.89981e-05	3.481e-06	2.79124e-05	8.43955e-06	1.87194	2.47718	2.2695	89.5449	2.23605	1.60043					0.00948162	**
31.4871	Unassigned	Unassigned	4	Unassigned		3.26479e-05	1.12091e-05	4.32036e-05	5.99425e-06	0.000553734	0.000390669	4.01831e-05	6.23944e-06	3.89981e-05	3.481e-06	2.79124e-05	8.43955e-06	4.43176	5.86464	75.1662	5.45463	5.29377	3.78896
31.4986	Unassigned	Unassigned	4	Unassigned		3.26479e-05	1.12091e-05	4.32036e-05	5.99425e-06	3.95815e-05	1.55964e-05	0.000632167	2.20117e-05	3.89981e-05	3.481e-06	0.00187419	0.000202286	1.227	1.62372	1.48759	23.7587	1.46566	70.4374					0.000106639	***			0.00119789	**
31.8341	Unassigned	Unassigned	4	Unassigned		0.0159469	0.00246892	0.0143371	0.00202623	0.0151656	0.0067959	0.0105985	0.0017139	0.0130099	0.00161569	0.00778589	0.00282247	20.7523	18.6575	19.7355	13.7923	16.9303	10.1321
32.3133	Unassigned	Unassigned	4	Unassigned		3.26479e-05	1.12091e-05	4.32036e-05	5.99425e-06	0.000489421	0.000226462	0.000429942	0.000107495	3.89981e-05	3.481e-06	2.79124e-05	8.43955e-06	3.07382	4.06765	46.0794	40.4794	3.67171	2.62798					0.0164533	*
32.929	Unassigned	Unassigned	4	Unassigned		3.26479e-05	1.12091e-05	4.32036e-05	5.99425e-06	3.95815e-05	1.55964e-05	4.01831e-05	6.23944e-06	0.000484626	1.5373e-05	2.79124e-05	8.43955e-06	4.88628	6.46611	5.92401	6.01405	72.532	4.17754							0.000149305	***			0.023733	*
34.2148	Unassigned	Unassigned	4	Unassigned		0.0195882	0.00228174	0.019689	0.00249496	0.0208599	0.00892318	0.020911	0.00358445	0.0169976	0.00122521	0.0131067	0.0045279	17.6228	17.7135	18.7669	18.8129	15.2922	11.7916
34.8087	Unassigned	Unassigned	4	Unassigned		3.20422	0.967211	1.9318	0.431665	3.12728	1.65998	2.19377	0.621333	1.92034	0.582489	1.77751	0.393325	22.6368	13.6475	22.0933	15.4983	13.5666	12.5576
34.8209	Unassigned	Unassigned	4	Unassigned		3.26479e-05	1.12091e-05	4.32036e-05	5.99425e-06	0.268796	0.16945	0.194944	0.0014632	3.89981e-05	3.481e-06	2.79124e-05	8.43955e-06	0.00703796	0.00931348	57.9447	42.0245	0.0084069	0.00601713					3.86389e-07	***
34.8326	Unassigned	Unassigned	4	Unassigned		0.345181	0.144341	4.32036e-05	5.99425e-06	3.95815e-05	1.55964e-05	4.01831e-05	6.23944e-06	0.301447	0.0350182	2.79124e-05	8.43955e-06	53.3693	0.00667981	0.0061198	0.00621281	46.6074	0.00431561	0.0490296	*	0.0490283	*	0.0490285	*			0.0490242	*
34.8399	Unassigned	Unassigned	4	Unassigned		3.26479e-05	1.12091e-05	4.32036e-05	5.99425e-06	1.40874	0.570966	4.01831e-05	6.23944e-06	3.89981e-05	3.481e-06	0.715731	0.375596	0.00153664	0.00203347	66.3053	0.00189131	0.00183553	33.6874			0.0453876	*
34.8426	Unassigned	Unassigned	4	Unassigned		3.26479e-05	1.12091e-05	4.32036e-05	5.99425e-06	1.5335	0.736485	4.01831e-05	6.23944e-06	3.89981e-05	3.481e-06	2.79124e-05	8.43955e-06	0.00212872	0.00281698	99.9881	0.00262004	0.00254278	0.00181996											0.034956	*
34.9439	Unassigned	Unassigned	4	Unassigned		0.012069	0.00157649	0.00794811	0.00364519	0.00938773	0.00600905	0.00894802	0.00135553	0.00851867	0.000569036	0.00696811	0.002369	22.4165	14.7626	17.4365	16.6198	15.8223	12.9423
35.3079	Unassigned	Unassigned	4	Unassigned		0.0100459	0.00168986	0.0084759	0.00114741	0.0097272	0.00434677	0.00974755	0.00150621	0.00883671	0.00111724	0.00557896	0.00189177	19.1671	16.1716	18.559	18.5979	16.86	10.6444
36.1149	Unassigned	Unassigned	4	Unassigned		3.26479e-05	1.12091e-05	4.32036e-05	5.99425e-06	3.95815e-05	1.55964e-05	0.0164998	0.00188155	0.0112588	0.00606615	2.79124e-05	8.43955e-06	0.11701	0.154841	0.14186	59.1349	40.3513	0.100038					0.00132771	**
40.9179	Unassigned	Unassigned	4	Unassigned		0.00953284	0.00377404	0.00900702	0.00369478	0.0155984	0.0112738	0.0166622	0.000948037	0.0108077	0.00332509	0.00463557	0.00311373	14.3906	13.5968	23.547	25.1528	16.3151	6.99775
40.9205	Unassigned	Unassigned	4	Unassigned		0.000742164	0.0004847	0.00140215	0.000240974	0.000763677	0.000606224	0.000343711	0.000188691	0.000586239	3.43657e-05	0.00133252	0.00037243	14.3539	27.1184	14.77	6.64758	11.3382	25.7718
40.9274	Unassigned	Unassigned	4	Unassigned		3.26479e-05	1.12091e-05	4.32036e-05	5.99425e-06	3.95815e-05	1.55964e-05	0.000873395	0.000590458	0.000533051	0.000317533	2.79124e-05	8.43955e-06	2.1066	2.7877	2.55399	56.3556	34.395	1.80104
40.9824	M000000_A341002-101-xxx_NA_3401,2_PRED_VAR5_ALK_NA	Unassigned	4	Unassigned	57 m/z	0.575979	0.185425	0.607534	0.139054	1.01482	0.537031	0.810379	0.0466179	0.352951	0.0824721	0.432232	0.17109	15.1817	16.0135	26.7488	21.3601	9.30312	11.3928
40.9832	Unassigned	Unassigned	4	Unassigned		0.00496826	0.00382563	4.32036e-05	5.99425e-06	3.95815e-05	1.55964e-05	4.01831e-05	6.23944e-06	3.89981e-05	3.481e-06	2.79124e-05	8.43955e-06	96.3189	0.83758	0.76736	0.779023	0.75605	0.541133
40.987	Unassigned	Unassigned	4	Unassigned		0.00635421	0.00383934	0.00398154	0.00175732	0.00953158	0.00561269	0.00881905	0.00457884	0.00847187	0.001123	0.00410201	0.000422382	15.4003	9.64981	23.1011	21.3742	20.5328	9.94179
41.0034	M000000_A341002-101-xxx_NA_3401,2_PRED_VAR5_ALK_NA	Unassigned	4	Unassigned		3.26479e-05	1.12091e-05	0.481929	0.443533	0.194499	0.110428	0.537512	0.387775	0.380559	0.115345	0.152669	0.132782	0.00186858	27.5829	11.132	30.7642	21.7811	8.73791							0.0214212	*
43.3116	Unassigned	Unassigned	4	Unassigned		0.00497236	0.00172669	0.008149	0.00175594	0.006172	0.00133721	0.00783119	0.000377631	0.00599438	0.00206634	0.00408054	0.00306031	13.3668	21.9062	16.5916	21.0519	16.1141	10.9693
43.3951	Unassigned	Unassigned	4	Unassigned		0.199881	0.0505525	0.259953	0.0358061	0.282453	0.109644	0.272917	0.0686937	0.2645	0.0588546	0.163451	0.0756259	13.8503	18.0128	19.5719	18.9112	18.3279	11.326
